# Supplementary material for: Limiting spread of VIM-positive Pseudomonas aeruginosa from colonized sink drains in a tertiary care hospital: A before-and-after study
Source: PLoS One. 2023 Mar 24;18(3):e0282090. doi: 10.1371/journal.pone.0282090 (PMC10038242; doi:10.1371/journal.pone.0282090)
Supplement: S1 Table — In the column Time Point, -9 to -8, sample was taken 8–9 months before the intervention; -3 to -0.5, sample was taken between 2 weeks and 3 months before the intervention; 0, sample was taken at the moment of the intervention; 1, sample was taken 1 month after the intervention; 2, sample was taken 2 months after the intervention; 6, sample was taken 6 months after the intervention. In the columns under Environmental Sampling Outcomes, 1, surface positive for VIM-PA; 0, surface negative for VIM-PA; 999, missing sample. (XLSX) [file pone.0282090.s001.xlsx]

## Sheet: Before-and-after data
S2 Table. All environmental culture data per sampling moment per room type. In the column Time Point, -9 to -8, sample was taken 8-9 months before the intervention; -3 to -0.5, sample was taken between 2 weeks and 3 months before the intervention; 0, sample was taken at the moment of the intervention; 1, sample was taken 1 month after the intervention; 2, sample was taken 2 months after the inter…
					Environmental Sampling Outcomes
Ward	Room	Room Type	Before/After	Time Point	INNER	INNER without siphon water counted as positive	OUTER	1. Countertop	2. Wash basin	3. Faucet aerator	4. Siphon water	5. Drain
Gastroenterology and Hepatology	Room 1	4-bed patient room	Before	0	0	0	0	0	0	999	0	0
Gastroenterology and Hepatology	Room 1	4-bed patient room	Before	-3 to -0.5	0	0	0	0	0	0	0	0
Gastroenterology and Hepatology	Room 1	4-bed patient room	Before	-9 to -8	0	0	0	0	0	0	0	0
Gastroenterology and Hepatology	Room 1	4-bed patient room	After	1	0	0	0	0	0	0	999	0
Gastroenterology and Hepatology	Room 1	4-bed patient room	After	2	0	0	0	0	0	0	999	0
Gastroenterology and Hepatology	Room 1	4-bed patient room	After	6	0	0	0	0	0	0	999	0
Gastroenterology and Hepatology	Room 2	Bathroom	Before	0	0	0	0	0	0	999	0	0
Gastroenterology and Hepatology	Room 2	Bathroom	Before	-3 to -0.5	0	0	0	0	0	0	0	0
Gastroenterology and Hepatology	Room 2	Bathroom	Before	-9 to -8	0	0	0	0	0	0	0	0
Gastroenterology and Hepatology	Room 2	Bathroom	After	1	0	0	0	0	0	0	999	0
Gastroenterology and Hepatology	Room 2	Bathroom	After	2	0	0	0	0	0	0	999	0
Gastroenterology and Hepatology	Room 2	Bathroom	After	6	0	0	0	0	0	0	999	0
Gastroenterology and Hepatology	Room 3	4-bed patient room	Before	0	0	0	0	0	0	999	0	0
Gastroenterology and Hepatology	Room 3	4-bed patient room	Before	-3 to -0.5	0	0	0	0	0	0	0	0
Gastroenterology and Hepatology	Room 3	4-bed patient room	Before	-9 to -8	1	1	0	0	0	0	1	1
Gastroenterology and Hepatology	Room 3	4-bed patient room	After	1	0	0	0	0	0	0	999	0
Gastroenterology and Hepatology	Room 3	4-bed patient room	After	2	0	0	0	0	0	0	999	0
Gastroenterology and Hepatology	Room 3	4-bed patient room	After	6	0	0	0	0	0	0	999	0
Gastroenterology and Hepatology	Room 4	Medication room	Before	0	1	1	0	0	0	999	0	1
Gastroenterology and Hepatology	Room 4	Medication room	Before	-3 to -0.5	1	1	1	1	1	1	1	1
Gastroenterology and Hepatology	Room 4	Medication room	Before	-9 to -8	1	1	1	0	1	0	1	1
Gastroenterology and Hepatology	Room 4	Medication room	After	1	0	0	0	0	0	0	999	0
Gastroenterology and Hepatology	Room 4	Medication room	After	2	1	1	0	0	0	0	999	1
Gastroenterology and Hepatology	Room 4	Medication room	After	6	1	1	0	0	0	0	999	1
Gastroenterology and Hepatology	Room 5	2-bed patient room	Before	0	1	1	0	0	0	999	1	1
Gastroenterology and Hepatology	Room 5	2-bed patient room	Before	-3 to -0.5	1	1	0	0	0	0	1	1
Gastroenterology and Hepatology	Room 5	2-bed patient room	Before	-9 to -8	0	0	0	0	0	0	0	0
Gastroenterology and Hepatology	Room 5	2-bed patient room	After	1	0	0	0	0	0	0	999	0
Gastroenterology and Hepatology	Room 5	2-bed patient room	After	2	0	0	0	0	0	0	999	0
Gastroenterology and Hepatology	Room 5	2-bed patient room	After	6	0	0	0	0	0	0	999	0
Gastroenterology and Hepatology	Room 6	2-bed patient room	Before	0	0	0	0	0	0	999	0	0
Gastroenterology and Hepatology	Room 6	2-bed patient room	Before	-3 to -0.5	0	0	0	0	0	0	0	0
Gastroenterology and Hepatology	Room 6	2-bed patient room	Before	-9 to -8	0	0	0	0	0	0	0	0
Gastroenterology and Hepatology	Room 6	2-bed patient room	After	1	0	0	0	0	0	0	999	0
Gastroenterology and Hepatology	Room 6	2-bed patient room	After	2	0	0	0	0	0	0	999	0
Gastroenterology and Hepatology	Room 6	2-bed patient room	After	6	0	0	0	0	0	0	999	0
Gastroenterology and Hepatology	Room 7	Bathroom	Before	0	999	999	999	999	999	999	999	999
Gastroenterology and Hepatology	Room 7	Bathroom	Before	-3 to -0.5	999	999	999	999	999	999	999	999
Gastroenterology and Hepatology	Room 7	Bathroom	Before	-9 to -8	999	999	999	999	999	999	999	999
Gastroenterology and Hepatology	Room 7	Bathroom	After	1	999	999	999	999	999	999	999	999
Gastroenterology and Hepatology	Room 7	Bathroom	After	2	0	0	0	0	0	0	999	0
Gastroenterology and Hepatology	Room 7	Bathroom	After	6	0	0	0	0	0	0	999	0
Gastroenterology and Hepatology	Room 8	Bathroom	Before	0	0	0	0	0	0	999	0	0
Gastroenterology and Hepatology	Room 8	Bathroom	Before	-3 to -0.5	0	0	0	0	0	0	0	0
Gastroenterology and Hepatology	Room 8	Bathroom	Before	-9 to -8	0	0	0	0	0	0	0	0
Gastroenterology and Hepatology	Room 8	Bathroom	After	1	0	0	0	0	0	0	999	0
Gastroenterology and Hepatology	Room 8	Bathroom	After	2	0	0	0	0	0	0	999	0
Gastroenterology and Hepatology	Room 8	Bathroom	After	6	0	0	0	0	0	0	999	0
Gastroenterology and Hepatology	Room 8A	Bathroom	Before	0	0	0	0	0	0	999	0	0
Gastroenterology and Hepatology	Room 8A	Bathroom	Before	-3 to -0.5	999	999	999	999	999	999	999	999
Gastroenterology and Hepatology	Room 8A	Bathroom	Before	-9 to -8	999	999	999	999	999	999	999	999
Gastroenterology and Hepatology	Room 8A	Bathroom	After	1	0	0	0	0	0	0	999	0
Gastroenterology and Hepatology	Room 8A	Bathroom	After	2	0	0	0	0	0	0	999	0
Gastroenterology and Hepatology	Room 8A	Bathroom	After	6	0	0	0	0	0	0	999	0
Gastroenterology and Hepatology	Room 8D	Bathroom	Before	0	0	0	0	0	0	999	0	0
Gastroenterology and Hepatology	Room 8D	Bathroom	Before	-3 to -0.5	999	999	999	999	999	999	999	999
Gastroenterology and Hepatology	Room 8D	Bathroom	Before	-9 to -8	999	999	999	999	999	999	999	999
Gastroenterology and Hepatology	Room 8D	Bathroom	After	1	0	0	0	0	0	0	999	0
Gastroenterology and Hepatology	Room 8D	Bathroom	After	2	0	0	0	0	0	0	999	0
Gastroenterology and Hepatology	Room 8D	Bathroom	After	6	0	0	0	0	0	0	999	0
Gastroenterology and Hepatology	Room 9	2-bed patient room	Before	0	0	0	0	0	0	999	0	0
Gastroenterology and Hepatology	Room 9	2-bed patient room	Before	-3 to -0.5	0	0	0	0	0	0	0	0
Gastroenterology and Hepatology	Room 9	2-bed patient room	Before	-9 to -8	0	0	0	0	0	0	0	0
Gastroenterology and Hepatology	Room 9	2-bed patient room	After	1	0	0	0	0	0	0	999	0
Gastroenterology and Hepatology	Room 9	2-bed patient room	After	2	0	0	0	0	0	0	999	0
Gastroenterology and Hepatology	Room 9	2-bed patient room	After	6	0	0	0	0	0	0	999	0
Gastroenterology and Hepatology	Room 10	2-bed patient room	Before	0	0	0	0	0	0	999	0	0
Gastroenterology and Hepatology	Room 10	2-bed patient room	Before	-3 to -0.5	0	0	0	0	0	0	0	0
Gastroenterology and Hepatology	Room 10	2-bed patient room	Before	-9 to -8	0	0	0	0	0	0	0	0
Gastroenterology and Hepatology	Room 10	2-bed patient room	After	1	0	0	0	0	0	0	999	0
Gastroenterology and Hepatology	Room 10	2-bed patient room	After	2	0	0	0	0	0	0	999	0
Gastroenterology and Hepatology	Room 10	2-bed patient room	After	6	0	0	0	0	0	0	999	0
Gastroenterology and Hepatology	Room 11	2-bed patient room	Before	0	1	1	0	0	0	999	1	1
Gastroenterology and Hepatology	Room 11	2-bed patient room	Before	-3 to -0.5	1	1	1	0	1	0	1	1
Gastroenterology and Hepatology	Room 11	2-bed patient room	Before	-9 to -8	1	1	0	0	0	0	1	1
Gastroenterology and Hepatology	Room 11	2-bed patient room	After	1	0	0	0	0	0	0	999	0
Gastroenterology and Hepatology	Room 11	2-bed patient room	After	2	0	0	0	0	0	0	999	0
Gastroenterology and Hepatology	Room 11	2-bed patient room	After	6	1	1	0	0	0	0	999	1
Gastroenterology and Hepatology	Room 12	4-bed patient room	Before	0	1	1	0	0	0	999	0	1
Gastroenterology and Hepatology	Room 12	4-bed patient room	Before	-3 to -0.5	1	1	0	0	0	0	1	1
Gastroenterology and Hepatology	Room 12	4-bed patient room	Before	-9 to -8	0	0	0	0	0	0	0	0
Gastroenterology and Hepatology	Room 12	4-bed patient room	After	1	0	0	0	0	0	0	999	0
Gastroenterology and Hepatology	Room 12	4-bed patient room	After	2	0	0	0	0	0	0	999	0
Gastroenterology and Hepatology	Room 12	4-bed patient room	After	6	0	0	0	0	0	0	999	0
Gastroenterology and Hepatology	Room 13	2-bed patient room	Before	0	0	0	0	0	0	999	0	0
Gastroenterology and Hepatology	Room 13	2-bed patient room	Before	-3 to -0.5	0	0	0	0	0	0	0	0
Gastroenterology and Hepatology	Room 13	2-bed patient room	Before	-9 to -8	0	0	0	0	0	0	0	0
Gastroenterology and Hepatology	Room 13	2-bed patient room	After	1	0	0	0	0	0	0	999	0
Gastroenterology and Hepatology	Room 13	2-bed patient room	After	2	0	0	0	0	0	0	999	0
Gastroenterology and Hepatology	Room 13	2-bed patient room	After	6	0	0	0	0	0	0	999	0
Gastroenterology and Hepatology	Room 14	Bathroom	Before	0	0	0	0	0	0	999	0	0
Gastroenterology and Hepatology	Room 14	Bathroom	Before	-3 to -0.5	0	0	0	0	0	0	0	0
Gastroenterology and Hepatology	Room 14	Bathroom	Before	-9 to -8	0	0	0	0	0	0	0	0
Gastroenterology and Hepatology	Room 14	Bathroom	After	1	0	0	0	0	0	0	999	0
Gastroenterology and Hepatology	Room 14	Bathroom	After	2	0	0	0	0	0	0	999	0
Gastroenterology and Hepatology	Room 14	Bathroom	After	6	0	0	0	0	0	0	999	0
Gastroenterology and Hepatology	Room 15	4-bed patient room	Before	0	0	0	0	0	0	999	0	0
Gastroenterology and Hepatology	Room 15	4-bed patient room	Before	-3 to -0.5	0	0	0	0	0	0	0	0
Gastroenterology and Hepatology	Room 15	4-bed patient room	Before	-9 to -8	0	0	0	0	0	0	0	0
Gastroenterology and Hepatology	Room 15	4-bed patient room	After	1	0	0	0	0	0	0	999	0
Gastroenterology and Hepatology	Room 15	4-bed patient room	After	2	0	0	0	0	0	0	999	0
Gastroenterology and Hepatology	Room 15	4-bed patient room	After	6	0	0	0	0	0	0	999	0
Gastroenterology and Hepatology	Room 16	2-bed patient room	Before	0	0	0	0	0	0	999	0	0
Gastroenterology and Hepatology	Room 16	2-bed patient room	Before	-3 to -0.5	1	1	0	0	0	0	1	1
Gastroenterology and Hepatology	Room 16	2-bed patient room	Before	-9 to -8	0	0	0	0	0	0	0	0
Gastroenterology and Hepatology	Room 16	2-bed patient room	After	1	0	0	0	0	0	0	999	0
Gastroenterology and Hepatology	Room 16	2-bed patient room	After	2	0	0	0	0	0	0	999	0
Gastroenterology and Hepatology	Room 16	2-bed patient room	After	6	0	0	0	0	0	0	999	0
Gastroenterology and Hepatology	Room 17	HCP spaces	Before	0	999	999	999	999	999	999	999	999
Gastroenterology and Hepatology	Room 17	HCP spaces	Before	-3 to -0.5	999	999	999	999	999	999	999	999
Gastroenterology and Hepatology	Room 17	HCP spaces	Before	-9 to -8	999	999	999	999	999	999	999	999
Gastroenterology and Hepatology	Room 17	HCP spaces	After	1	999	999	999	999	999	999	999	999
Gastroenterology and Hepatology	Room 17	HCP spaces	After	2	0	0	0	0	0	0	999	0
Gastroenterology and Hepatology	Room 17	HCP spaces	After	6	0	0	0	0	0	0	999	0
ICU-1	Room 1	ICU single-occupancy patient room	Before	0	1	1	0	0	0	999	0	1
ICU-1	Room 1	ICU single-occupancy patient room	Before	-3 to -0.5	1	0	0	0	0	0	1	0
ICU-1	Room 1	ICU single-occupancy patient room	Before	-9 to -8	1	0	0	0	0	0	1	0
ICU-1	Room 1	ICU single-occupancy patient room	After	1	0	0	0	0	0	0	999	0
ICU-1	Room 1	ICU single-occupancy patient room	After	2	0	0	0	0	0	0	999	0
ICU-1	Room 1	ICU single-occupancy patient room	After	6	0	0	0	0	0	0	999	0
ICU-1	Room 2	ICU single-occupancy patient isolation room	Before	0	0	0	0	0	999	999	0	0
ICU-1	Room 2	ICU single-occupancy patient isolation room	Before	-3 to -0.5	1	0	0	0	0	0	1	0
ICU-1	Room 2	ICU single-occupancy patient isolation room	Before	-9 to -8	1	1	0	0	0	0	1	1
ICU-1	Room 2	ICU single-occupancy patient isolation room	After	1	0	0	0	0	0	0	999	0
ICU-1	Room 2	ICU single-occupancy patient isolation room	After	2	0	0	0	0	0	0	999	0
ICU-1	Room 2	ICU single-occupancy patient isolation room	After	6	1	1	0	0	0	0	999	1
ICU-1	Room 2A	Anteroom of ICU single-occupancy patient isolation room	Before	0	0	0	0	0	999	999	0	0
ICU-1	Room 2A	Anteroom of ICU single-occupancy patient isolation room	Before	-3 to -0.5	0	0	0	0	0	0	0	0
ICU-1	Room 2A	Anteroom of ICU single-occupancy patient isolation room	Before	-9 to -8	0	0	0	0	0	0	0	0
ICU-1	Room 2A	Anteroom of ICU single-occupancy patient isolation room	After	1	0	0	0	0	0	0	999	0
ICU-1	Room 2A	Anteroom of ICU single-occupancy patient isolation room	After	2	0	0	0	0	0	0	999	0
ICU-1	Room 2A	Anteroom of ICU single-occupancy patient isolation room	After	6	0	0	0	0	0	0	999	0
ICU-1	Room 3	ICU single-occupancy patient room	Before	0	1	1	0	0	0	999	0	0
ICU-1	Room 3	ICU single-occupancy patient room	Before	-3 to -0.5	0	0	0	0	0	0	0	0
ICU-1	Room 3	ICU single-occupancy patient room	Before	-9 to -8	0	0	0	0	0	0	0	0
ICU-1	Room 3	ICU single-occupancy patient room	After	1	0	0	0	0	0	0	999	0
ICU-1	Room 3	ICU single-occupancy patient room	After	2	0	0	0	0	0	0	999	0
ICU-1	Room 3	ICU single-occupancy patient room	After	6	0	0	0	0	0	0	999	0
ICU-1	Room 4	ICU single-occupancy patient room	Before	0	1	1	0	0	999	999	0	1
ICU-1	Room 4	ICU single-occupancy patient room	Before	-3 to -0.5	1	0	0	0	0	0	1	0
ICU-1	Room 4	ICU single-occupancy patient room	Before	-9 to -8	0	0	0	0	0	0	0	0
ICU-1	Room 4	ICU single-occupancy patient room	After	1	0	0	0	0	0	0	999	0
ICU-1	Room 4	ICU single-occupancy patient room	After	2	0	0	0	0	0	0	999	0
ICU-1	Room 4	ICU single-occupancy patient room	After	6	1	1	0	0	0	0	999	1
ICU-1	Room 5	ICU single-occupancy patient room	Before	0	1	1	0	0	0	999	0	1
ICU-1	Room 5	ICU single-occupancy patient room	Before	-3 to -0.5	1	1	0	0	0	0	1	1
ICU-1	Room 5	ICU single-occupancy patient room	Before	-9 to -8	1	1	0	0	0	0	0	1
ICU-1	Room 5	ICU single-occupancy patient room	After	1	0	0	0	0	0	0	999	0
ICU-1	Room 5	ICU single-occupancy patient room	After	2	0	0	0	0	0	0	999	0
ICU-1	Room 5	ICU single-occupancy patient room	After	6	0	0	0	0	0	0	999	0
ICU-1	Room 6	ICU single-occupancy patient room	Before	0	0	0	0	0	999	999	0	0
ICU-1	Room 6	ICU single-occupancy patient room	Before	-3 to -0.5	0	0	0	0	0	0	0	0
ICU-1	Room 6	ICU single-occupancy patient room	Before	-9 to -8	0	0	0	0	0	0	0	0
ICU-1	Room 6	ICU single-occupancy patient room	After	1	0	0	0	0	0	0	999	0
ICU-1	Room 6	ICU single-occupancy patient room	After	2	0	0	0	0	0	0	999	0
ICU-1	Room 6	ICU single-occupancy patient room	After	6	0	0	0	0	0	0	999	0
ICU-1	Room 6A	HCP spaces	Before	0	0	0	0	0	0	999	0	0
ICU-1	Room 6A	HCP spaces	Before	-3 to -0.5	0	0	0	0	0	0	0	0
ICU-1	Room 6A	HCP spaces	Before	-9 to -8	1	3	1	0	1	0	1	0
ICU-1	Room 6A	HCP spaces	After	1	0	0	0	0	0	0	999	0
ICU-1	Room 6A	HCP spaces	After	2	0	0	0	0	0	0	999	0
ICU-1	Room 6A	HCP spaces	After	6	0	0	0	0	0	0	999	0
ICU-1	Room 7	ICU single-occupancy patient room	Before	0	1	1	0	0	0	999	0	0
ICU-1	Room 7	ICU single-occupancy patient room	Before	-3 to -0.5	0	0	0	0	0	0	0	0
ICU-1	Room 7	ICU single-occupancy patient room	Before	-9 to -8	0	0	0	0	0	0	0	0
ICU-1	Room 7	ICU single-occupancy patient room	After	1	0	0	0	0	0	0	999	0
ICU-1	Room 7	ICU single-occupancy patient room	After	2	0	0	0	0	0	0	999	0
ICU-1	Room 7	ICU single-occupancy patient room	After	6	0	0	0	0	0	0	999	0
ICU-1	Room 8	ICU single-occupancy patient room	Before	0	999	999	999	999	999	999	999	999
ICU-1	Room 8	ICU single-occupancy patient room	Before	-3 to -0.5	0	0	0	0	0	0	0	0
ICU-1	Room 8	ICU single-occupancy patient room	Before	-9 to -8	0	0	0	0	0	0	0	0
ICU-1	Room 8	ICU single-occupancy patient room	After	1	0	0	0	0	0	0	999	0
ICU-1	Room 8	ICU single-occupancy patient room	After	2	0	0	0	0	0	0	999	0
ICU-1	Room 8	ICU single-occupancy patient room	After	6	1	1	1	0	1	0	999	1
ICU-1	Room 9	ICU single-occupancy patient isolation room	Before	0	1	1	0	0	0	999	0	1
ICU-1	Room 9	ICU single-occupancy patient isolation room	Before	-3 to -0.5	1	1	0	0	0	0	1	1
ICU-1	Room 9	ICU single-occupancy patient isolation room	Before	-9 to -8	0	0	0	0	0	0	0	0
ICU-1	Room 9	ICU single-occupancy patient isolation room	After	1	0	0	0	0	0	0	999	0
ICU-1	Room 9	ICU single-occupancy patient isolation room	After	2	0	0	0	0	0	0	999	0
ICU-1	Room 9	ICU single-occupancy patient isolation room	After	6	0	0	0	0	0	0	999	0
ICU-1	Room 9A	Anteroom of ICU single-occupancy patient isolation room	Before	0	0	0	0	0	0	999	0	0
ICU-1	Room 9A	Anteroom of ICU single-occupancy patient isolation room	Before	-3 to -0.5	0	0	0	0	0	0	0	0
ICU-1	Room 9A	Anteroom of ICU single-occupancy patient isolation room	Before	-9 to -8	0	0	0	0	0	0	0	0
ICU-1	Room 9A	Anteroom of ICU single-occupancy patient isolation room	After	1	0	0	0	0	0	0	999	0
ICU-1	Room 9A	Anteroom of ICU single-occupancy patient isolation room	After	2	0	0	0	0	0	0	999	0
ICU-1	Room 9A	Anteroom of ICU single-occupancy patient isolation room	After	6	0	0	0	0	0	0	999	0
ICU-1	Room 10	Bathroom	Before	0	0	0	0	0	0	999	0	0
ICU-1	Room 10	Bathroom	Before	-3 to -0.5	0	0	0	0	0	0	0	0
ICU-1	Room 10	Bathroom	Before	-9 to -8	0	0	0	0	0	0	0	0
ICU-1	Room 10	Bathroom	After	1	0	0	0	0	0	0	999	0
ICU-1	Room 10	Bathroom	After	2	0	0	0	0	0	0	999	0
ICU-1	Room 10	Bathroom	After	6	0	0	0	0	0	0	999	0
ICU-1	Room 11	ICU single-occupancy patient isolation room	Before	0	0	0	0	0	999	999	0	0
ICU-1	Room 11	ICU single-occupancy patient isolation room	Before	-3 to -0.5	1	3	0	0	0	0	1	0
ICU-1	Room 11	ICU single-occupancy patient isolation room	Before	-9 to -8	0	0	0	0	0	0	0	0
ICU-1	Room 11	ICU single-occupancy patient isolation room	After	1	0	0	0	0	0	0	999	0
ICU-1	Room 11	ICU single-occupancy patient isolation room	After	2	0	0	0	0	0	0	999	0
ICU-1	Room 11	ICU single-occupancy patient isolation room	After	6	0	0	0	0	0	0	999	0
ICU-1	Room 11A	Anteroom of ICU single-occupancy patient isolation room	Before	0	0	0	0	0	999	999	0	0
ICU-1	Room 11A	Anteroom of ICU single-occupancy patient isolation room	Before	-3 to -0.5	0	0	0	0	0	0	0	0
ICU-1	Room 11A	Anteroom of ICU single-occupancy patient isolation room	Before	-9 to -8	0	0	0	0	0	0	0	0
ICU-1	Room 11A	Anteroom of ICU single-occupancy patient isolation room	After	1	0	0	0	0	0	0	999	0
ICU-1	Room 11A	Anteroom of ICU single-occupancy patient isolation room	After	2	0	0	0	0	0	0	999	0
ICU-1	Room 11A	Anteroom of ICU single-occupancy patient isolation room	After	6	0	0	0	0	0	0	999	0
ICU-1	Room 12	ICU single-occupancy patient room	Before	0	0	0	0	0	999	999	0	0
ICU-1	Room 12	ICU single-occupancy patient room	Before	-3 to -0.5	1	1	0	0	0	0	0	1
ICU-1	Room 12	ICU single-occupancy patient room	Before	-9 to -8	1	1	0	0	0	0	0	1
ICU-1	Room 12	ICU single-occupancy patient room	After	1	0	0	0	0	0	0	999	0
ICU-1	Room 12	ICU single-occupancy patient room	After	2	0	0	0	0	0	0	999	0
ICU-1	Room 12	ICU single-occupancy patient room	After	6	1	1	0	0	0	0	999	1
ICU-1	Room 13	ICU single-occupancy patient isolation room	Before	0	1	1	0	0	0	999	0	1
ICU-1	Room 13	ICU single-occupancy patient isolation room	Before	-3 to -0.5	1	1	1	0	1	0	1	1
ICU-1	Room 13	ICU single-occupancy patient isolation room	Before	-9 to -8	1	0	1	0	0	1	1	0
ICU-1	Room 13	ICU single-occupancy patient isolation room	After	1	1	1	0	0	0	0	999	1
ICU-1	Room 13	ICU single-occupancy patient isolation room	After	2	1	1	0	0	0	0	999	1
ICU-1	Room 13	ICU single-occupancy patient isolation room	After	6	1	1	0	0	0	0	999	1
ICU-1	Room 13A	Anteroom of ICU single-occupancy patient isolation room	Before	0	0	0	0	0	0	999	0	0
ICU-1	Room 13A	Anteroom of ICU single-occupancy patient isolation room	Before	-3 to -0.5	0	0	0	0	0	0	0	0
ICU-1	Room 13A	Anteroom of ICU single-occupancy patient isolation room	Before	-9 to -8	0	0	0	0	0	0	0	0
ICU-1	Room 13A	Anteroom of ICU single-occupancy patient isolation room	After	1	0	0	0	0	0	0	999	0
ICU-1	Room 13A	Anteroom of ICU single-occupancy patient isolation room	After	2	0	0	0	0	0	0	999	0
ICU-1	Room 13A	Anteroom of ICU single-occupancy patient isolation room	After	6	0	0	0	0	0	0	999	0
ICU-1	Room 14	ICU single-occupancy patient room	Before	0	1	1	0	0	999	999	0	1
ICU-1	Room 14	ICU single-occupancy patient room	Before	-3 to -0.5	1	1	1	0	1	0	1	1
ICU-1	Room 14	ICU single-occupancy patient room	Before	-9 to -8	1	1	1	0	1	0	1	1
ICU-1	Room 14	ICU single-occupancy patient room	After	1	0	0	0	0	0	0	999	0
ICU-1	Room 14	ICU single-occupancy patient room	After	2	0	0	0	0	0	0	999	0
ICU-1	Room 14	ICU single-occupancy patient room	After	6	0	0	0	0	0	0	999	0
ICU-1	Room 15	ICU single-occupancy patient room	Before	0	0	0	0	0	0	999	0	0
ICU-1	Room 15	ICU single-occupancy patient room	Before	-3 to -0.5	1	3	0	0	0	0	1	0
ICU-1	Room 15	ICU single-occupancy patient room	Before	-9 to -8	0	0	0	0	0	0	0	0
ICU-1	Room 15	ICU single-occupancy patient room	After	1	999	999	999	999	999	999	999	999
ICU-1	Room 15	ICU single-occupancy patient room	After	2	0	0	0	0	0	0	999	0
ICU-1	Room 15	ICU single-occupancy patient room	After	6	0	0	0	0	0	0	999	0
ICU-1	Room 16	ICU single-occupancy patient room	Before	0	1	1	0	0	999	999	0	1
ICU-1	Room 16	ICU single-occupancy patient room	Before	-3 to -0.5	1	1	0	0	0	0	1	1
ICU-1	Room 16	ICU single-occupancy patient room	Before	-9 to -8	1	1	0	0	0	0	1	1
ICU-1	Room 16	ICU single-occupancy patient room	After	1	0	0	0	0	0	0	999	0
ICU-1	Room 16	ICU single-occupancy patient room	After	2	0	0	0	0	0	0	999	0
ICU-1	Room 16	ICU single-occupancy patient room	After	6	0	0	0	0	0	0	999	0
ICU-1	Room 17	ICU single-occupancy patient room	Before	0	1	0	1	1	0	999	1	0
ICU-1	Room 17	ICU single-occupancy patient room	Before	-3 to -0.5	1	1	1	0	1	0	1	1
ICU-1	Room 17	ICU single-occupancy patient room	Before	-9 to -8	0	0	0	0	0	0	0	0
ICU-1	Room 17	ICU single-occupancy patient room	After	1	0	0	0	0	0	0	999	0
ICU-1	Room 17	ICU single-occupancy patient room	After	2	0	0	0	0	0	0	999	0
ICU-1	Room 17	ICU single-occupancy patient room	After	6	0	0	0	0	0	0	999	0
ICU-1	Room 18	ICU single-occupancy patient room	Before	0	1	1	0	0	999	999	0	1
ICU-1	Room 18	ICU single-occupancy patient room	Before	-3 to -0.5	1	1	0	0	0	0	1	1
ICU-1	Room 18	ICU single-occupancy patient room	Before	-9 to -8	1	1	1	0	1	0	1	1
ICU-1	Room 18	ICU single-occupancy patient room	After	1	0	0	0	0	0	0	999	0
ICU-1	Room 18	ICU single-occupancy patient room	After	2	1	1	1	0	1	0	999	1
ICU-1	Room 18	ICU single-occupancy patient room	After	6	0	0	0	0	0	0	999	0
ICU-1	Room 19	ICU single-occupancy patient room	Before	0	1	3	0	0	0	999	1	0
ICU-1	Room 19	ICU single-occupancy patient room	Before	-3 to -0.5	0	0	0	0	0	0	0	0
ICU-1	Room 19	ICU single-occupancy patient room	Before	-9 to -8	0	0	0	0	0	0	0	0
ICU-1	Room 19	ICU single-occupancy patient room	After	1	0	0	0	0	0	0	999	0
ICU-1	Room 19	ICU single-occupancy patient room	After	2	0	0	0	0	0	0	999	0
ICU-1	Room 19	ICU single-occupancy patient room	After	6	0	0	0	0	0	0	999	0
ICU-1	Room 20	Bathroom	Before	0	0	0	0	0	0	999	0	0
ICU-1	Room 20	Bathroom	Before	-3 to -0.5	0	0	0	0	0	0	0	0
ICU-1	Room 20	Bathroom	Before	-9 to -8	0	0	0	0	0	0	0	0
ICU-1	Room 20	Bathroom	After	1	0	0	0	0	0	0	999	0
ICU-1	Room 20	Bathroom	After	2	0	0	0	0	0	0	999	0
ICU-1	Room 20	Bathroom	After	6	0	0	0	0	0	0	999	0
ICU-2	Room 1	ICU single-occupancy patient room	Before	0	0	0	0	0	0	999	0	0
ICU-2	Room 1	ICU single-occupancy patient room	Before	-3 to -0.5	0	0	0	0	0	0	0	0
ICU-2	Room 1	ICU single-occupancy patient room	Before	-9 to -8	1	3	0	0	0	0	1	0
ICU-2	Room 1	ICU single-occupancy patient room	After	1	0	0	0	0	0	0	999	0
ICU-2	Room 1	ICU single-occupancy patient room	After	2	0	0	0	0	0	0	999	0
ICU-2	Room 1	ICU single-occupancy patient room	After	6	0	0	0	0	0	0	999	0
ICU-2	Room 2	ICU single-occupancy patient isolation room	Before	0	1	1	0	0	0	999	0	1
ICU-2	Room 2	ICU single-occupancy patient isolation room	Before	-3 to -0.5	1	1	1	0	1	0	1	1
ICU-2	Room 2	ICU single-occupancy patient isolation room	Before	-9 to -8	1	1	0	0	0	0	1	1
ICU-2	Room 2	ICU single-occupancy patient isolation room	After	1	1	1	0	0	0	0	999	1
ICU-2	Room 2	ICU single-occupancy patient isolation room	After	2	1	1	1	0	1	0	999	1
ICU-2	Room 2	ICU single-occupancy patient isolation room	After	6	0	0	0	0	0	0	999	0
ICU-2	Room 2A	Anteroom of ICU single-occupancy patient isolation room	Before	0	1	1	0	0	0	999	0	1
ICU-2	Room 2A	Anteroom of ICU single-occupancy patient isolation room	Before	-3 to -0.5	1	1	0	0	0	0	1	1
ICU-2	Room 2A	Anteroom of ICU single-occupancy patient isolation room	Before	-9 to -8	0	0	0	0	0	0	0	0
ICU-2	Room 2A	Anteroom of ICU single-occupancy patient isolation room	After	1	0	0	0	0	0	0	999	0
ICU-2	Room 2A	Anteroom of ICU single-occupancy patient isolation room	After	2	0	0	0	0	0	0	999	0
ICU-2	Room 2A	Anteroom of ICU single-occupancy patient isolation room	After	6	0	0	0	0	0	0	999	0
ICU-2	Room 3	ICU single-occupancy patient room	Before	0	1	1	0	0	0	999	0	1
ICU-2	Room 3	ICU single-occupancy patient room	Before	-3 to -0.5	1	1	0	0	0	0	0	1
ICU-2	Room 3	ICU single-occupancy patient room	Before	-9 to -8	1	0	0	0	0	0	1	0
ICU-2	Room 3	ICU single-occupancy patient room	After	1	0	0	0	0	0	0	999	0
ICU-2	Room 3	ICU single-occupancy patient room	After	2	0	0	0	0	0	0	999	0
ICU-2	Room 3	ICU single-occupancy patient room	After	6	1	1	0	0	0	0	999	1
ICU-2	Room 4	ICU single-occupancy patient room	Before	0	1	1	0	0	0	999	0	1
ICU-2	Room 4	ICU single-occupancy patient room	Before	-3 to -0.5	1	1	0	0	0	0	1	1
ICU-2	Room 4	ICU single-occupancy patient room	Before	-9 to -8	1	1	0	0	0	0	1	1
ICU-2	Room 4	ICU single-occupancy patient room	After	1	0	0	0	0	0	0	999	0
ICU-2	Room 4	ICU single-occupancy patient room	After	2	0	0	0	0	0	0	999	0
ICU-2	Room 4	ICU single-occupancy patient room	After	6	1	1	0	0	0	0	999	1
ICU-2	Room 5	ICU single-occupancy patient room	Before	0	0	0	999	999	999	999	999	0
ICU-2	Room 5	ICU single-occupancy patient room	Before	-3 to -0.5	0	0	0	0	0	0	0	0
ICU-2	Room 5	ICU single-occupancy patient room	Before	-9 to -8	1	1	0	0	0	0	0	1
ICU-2	Room 5	ICU single-occupancy patient room	After	1	0	0	0	0	0	0	999	0
ICU-2	Room 5	ICU single-occupancy patient room	After	2	0	0	0	0	0	0	999	0
ICU-2	Room 5	ICU single-occupancy patient room	After	6	1	1	0	0	0	0	999	1
ICU-2	Room 6	ICU single-occupancy patient room	Before	0	0	0	999	999	999	999	999	0
ICU-2	Room 6	ICU single-occupancy patient room	Before	-3 to -0.5	1	3	0	0	0	0	1	0
ICU-2	Room 6	ICU single-occupancy patient room	Before	-9 to -8	1	3	0	0	0	0	1	0
ICU-2	Room 6	ICU single-occupancy patient room	After	1	0	0	0	0	0	0	999	0
ICU-2	Room 6	ICU single-occupancy patient room	After	2	1	1	1	0	1	0	999	1
ICU-2	Room 6	ICU single-occupancy patient room	After	6	0	0	0	0	0	0	999	0
ICU-2	Room 7	HCP spaces	Before	0	0	0	0	0	0	999	0	0
ICU-2	Room 7	HCP spaces	Before	-3 to -0.5	1	1	0	0	0	0	1	1
ICU-2	Room 7	HCP spaces	Before	-9 to -8	1	1	0	0	0	0	0	1
ICU-2	Room 7	HCP spaces	After	1	0	0	0	0	0	0	999	0
ICU-2	Room 7	HCP spaces	After	2	0	0	0	0	0	0	999	0
ICU-2	Room 7	HCP spaces	After	6	1	1	0	0	0	0	999	1
ICU-2	Room 8	ICU single-occupancy patient room	Before	0	1	1	999	999	999	999	999	1
ICU-2	Room 8	ICU single-occupancy patient room	Before	-3 to -0.5	0	0	0	0	0	0	0	0
ICU-2	Room 8	ICU single-occupancy patient room	Before	-9 to -8	1	1	0	0	0	0	1	1
ICU-2	Room 8	ICU single-occupancy patient room	After	1	0	0	0	0	0	0	999	0
ICU-2	Room 8	ICU single-occupancy patient room	After	2	0	0	0	0	0	0	999	0
ICU-2	Room 8	ICU single-occupancy patient room	After	6	0	0	0	0	0	0	999	0
ICU-2	Room 9	ICU single-occupancy patient isolation room	Before	0	1	1	0	0	0	999	0	1
ICU-2	Room 9	ICU single-occupancy patient isolation room	Before	-3 to -0.5	0	0	0	0	0	0	0	0
ICU-2	Room 9	ICU single-occupancy patient isolation room	Before	-9 to -8	0	0	0	0	0	0	0	0
ICU-2	Room 9	ICU single-occupancy patient isolation room	After	1	1	1	1	0	1	0	999	1
ICU-2	Room 9	ICU single-occupancy patient isolation room	After	2	1	1	0	0	0	0	999	1
ICU-2	Room 9	ICU single-occupancy patient isolation room	After	6	0	0	0	0	0	0	999	0
ICU-2	Room 9A	Anteroom of ICU single-occupancy patient isolation room	Before	0	1	1	0	0	0	999	0	1
ICU-2	Room 9A	Anteroom of ICU single-occupancy patient isolation room	Before	-3 to -0.5	1	1	0	0	0	0	0	1
ICU-2	Room 9A	Anteroom of ICU single-occupancy patient isolation room	Before	-9 to -8	0	0	0	0	0	0	0	0
ICU-2	Room 9A	Anteroom of ICU single-occupancy patient isolation room	After	1	0	0	0	0	0	0	999	0
ICU-2	Room 9A	Anteroom of ICU single-occupancy patient isolation room	After	2	0	0	0	0	0	0	999	0
ICU-2	Room 9A	Anteroom of ICU single-occupancy patient isolation room	After	6	0	0	0	0	0	0	999	0
ICU-2	Room 10	Bathroom	Before	0	1	1	0	0	0	999	0	1
ICU-2	Room 10	Bathroom	Before	-3 to -0.5	1	0	0	0	0	0	1	0
ICU-2	Room 10	Bathroom	Before	-9 to -8	0	0	0	0	0	0	0	0
ICU-2	Room 10	Bathroom	After	1	0	0	0	0	0	0	999	0
ICU-2	Room 10	Bathroom	After	2	0	0	0	0	0	0	999	0
ICU-2	Room 10	Bathroom	After	6	0	0	0	0	0	0	999	0
ICU-2	Room 11	ICU single-occupancy patient isolation room	Before	0	0	0	0	0	0	999	0	0
ICU-2	Room 11	ICU single-occupancy patient isolation room	Before	-3 to -0.5	1	3	1	0	1	0	1	0
ICU-2	Room 11	ICU single-occupancy patient isolation room	Before	-9 to -8	0	0	0	0	0	0	0	0
ICU-2	Room 11	ICU single-occupancy patient isolation room	After	1	1	1	1	0	1	0	999	1
ICU-2	Room 11	ICU single-occupancy patient isolation room	After	2	999	999	999	999	999	999	999	999
ICU-2	Room 11	ICU single-occupancy patient isolation room	After	6	0	0	0	0	0	0	999	0
ICU-2	Room 11A	Anteroom of ICU single-occupancy patient isolation room	Before	0	0	0	0	0	0	999	0	0
ICU-2	Room 11A	Anteroom of ICU single-occupancy patient isolation room	Before	-3 to -0.5	0	0	0	0	0	0	0	0
ICU-2	Room 11A	Anteroom of ICU single-occupancy patient isolation room	Before	-9 to -8	0	0	0	0	0	0	0	0
ICU-2	Room 11A	Anteroom of ICU single-occupancy patient isolation room	After	1	0	0	0	0	0	0	999	0
ICU-2	Room 11A	Anteroom of ICU single-occupancy patient isolation room	After	2	0	0	0	0	0	0	999	0
ICU-2	Room 11A	Anteroom of ICU single-occupancy patient isolation room	After	6	0	0	0	0	0	0	999	0
ICU-2	Room 12	ICU single-occupancy patient isolation room	Before	0	1	1	999	999	999	999	999	1
ICU-2	Room 12	ICU single-occupancy patient isolation room	Before	-3 to -0.5	0	0	0	0	0	0	0	0
ICU-2	Room 12	ICU single-occupancy patient isolation room	Before	-9 to -8	0	0	0	0	0	0	0	0
ICU-2	Room 12	ICU single-occupancy patient isolation room	After	1	0	0	0	0	0	0	999	0
ICU-2	Room 12	ICU single-occupancy patient isolation room	After	2	1	1	0	0	0	0	999	1
ICU-2	Room 12	ICU single-occupancy patient isolation room	After	6	0	0	0	0	0	0	999	0
ICU-2	Room 12A	Anteroom of ICU single-occupancy patient isolation room	Before	0	0	0	999	999	999	999	999	0
ICU-2	Room 12A	Anteroom of ICU single-occupancy patient isolation room	Before	-3 to -0.5	1	1	0	0	0	0	1	1
ICU-2	Room 12A	Anteroom of ICU single-occupancy patient isolation room	Before	-9 to -8	1	1	0	0	0	0	1	1
ICU-2	Room 12A	Anteroom of ICU single-occupancy patient isolation room	After	1	0	0	0	0	0	0	999	0
ICU-2	Room 12A	Anteroom of ICU single-occupancy patient isolation room	After	2	0	0	0	0	0	0	999	0
ICU-2	Room 12A	Anteroom of ICU single-occupancy patient isolation room	After	6	1	1	1	0	1	0	999	1
ICU-2	Room 13	Medication room	Before	0	1	1	1	1	0	999	1	1
ICU-2	Room 13	Medication room	Before	-3 to -0.5	1	1	1	0	1	0	1	1
ICU-2	Room 13	Medication room	Before	-9 to -8	1	1	0	0	0	0	1	1
ICU-2	Room 13	Medication room	After	1	0	0	0	0	0	0	999	0
ICU-2	Room 13	Medication room	After	2	0	0	0	0	0	0	999	0
ICU-2	Room 13	Medication room	After	6	1	1	0	0	0	0	999	1
ICU-2	Room 14	ICU single-occupancy patient room	Before	0	1	1	0	0	0	999	0	1
ICU-2	Room 14	ICU single-occupancy patient room	Before	-3 to -0.5	1	1	0	0	0	0	0	1
ICU-2	Room 14	ICU single-occupancy patient room	Before	-9 to -8	1	0	0	0	0	0	1	0
ICU-2	Room 14	ICU single-occupancy patient room	After	1	0	0	0	0	0	0	999	0
ICU-2	Room 14	ICU single-occupancy patient room	After	2	0	0	0	0	0	0	999	0
ICU-2	Room 14	ICU single-occupancy patient room	After	6	1	1	0	0	0	0	999	1
ICU-2	Room 15	HCP spaces	Before	0	0	0	0	0	0	999	0	0
ICU-2	Room 15	HCP spaces	Before	-3 to -0.5	0	0	0	0	0	0	0	0
ICU-2	Room 15	HCP spaces	Before	-9 to -8	0	0	0	0	0	0	0	0
ICU-2	Room 15	HCP spaces	After	1	0	0	0	0	0	0	999	0
ICU-2	Room 15	HCP spaces	After	2	0	0	0	0	0	0	999	0
ICU-2	Room 15	HCP spaces	After	6	0	0	0	0	0	0	999	0
ICU-2	Room 16	ICU single-occupancy patient room	Before	0	1	1	0	0	0	999	0	1
ICU-2	Room 16	ICU single-occupancy patient room	Before	-3 to -0.5	1	0	0	0	0	0	1	0
ICU-2	Room 16	ICU single-occupancy patient room	Before	-9 to -8	1	1	0	0	0	0	0	1
ICU-2	Room 16	ICU single-occupancy patient room	After	1	0	0	0	0	0	0	999	0
ICU-2	Room 16	ICU single-occupancy patient room	After	2	0	0	0	0	0	0	999	0
ICU-2	Room 16	ICU single-occupancy patient room	After	6	0	0	0	0	0	0	999	0
ICU-2	Room 17	ICU single-occupancy patient room	Before	0	0	0	0	0	0	999	0	0
ICU-2	Room 17	ICU single-occupancy patient room	Before	-3 to -0.5	1	1	0	0	0	0	0	1
ICU-2	Room 17	ICU single-occupancy patient room	Before	-9 to -8	1	0	1	0	1	0	1	0
ICU-2	Room 17	ICU single-occupancy patient room	After	1	0	0	0	0	0	0	999	0
ICU-2	Room 17	ICU single-occupancy patient room	After	2	1	1	0	0	0	0	999	1
ICU-2	Room 17	ICU single-occupancy patient room	After	6	1	1	0	0	0	0	999	1
ICU-2	Room 18	ICU single-occupancy patient room	Before	0	1	1	0	0	0	999	0	1
ICU-2	Room 18	ICU single-occupancy patient room	Before	-3 to -0.5	1	1	0	0	0	0	0	1
ICU-2	Room 18	ICU single-occupancy patient room	Before	-9 to -8	0	0	0	0	0	0	0	0
ICU-2	Room 18	ICU single-occupancy patient room	After	1	0	0	0	0	0	0	999	0
ICU-2	Room 18	ICU single-occupancy patient room	After	2	0	0	0	0	0	0	999	0
ICU-2	Room 18	ICU single-occupancy patient room	After	6	1	1	0	0	0	0	999	1
ICU-2	Room 19	ICU single-occupancy patient room	Before	0	0	0	0	0	0	999	0	0
ICU-2	Room 19	ICU single-occupancy patient room	Before	-3 to -0.5	0	0	0	0	0	0	0	0
ICU-2	Room 19	ICU single-occupancy patient room	Before	-9 to -8	1	1	0	0	0	0	1	1
ICU-2	Room 19	ICU single-occupancy patient room	After	1	0	0	0	0	0	0	999	0
ICU-2	Room 19	ICU single-occupancy patient room	After	2	0	0	0	0	0	0	999	0
ICU-2	Room 19	ICU single-occupancy patient room	After	6	0	0	0	0	0	0	999	0
ICU-2	Room 20	ICU single-occupancy patient room	Before	0	0	0	0	0	0	999	0	0
ICU-2	Room 20	ICU single-occupancy patient room	Before	-3 to -0.5	0	0	0	0	0	0	0	0
ICU-2	Room 20	ICU single-occupancy patient room	Before	-9 to -8	1	3	0	0	0	0	1	0
ICU-2	Room 20	ICU single-occupancy patient room	After	1	0	0	0	0	0	0	999	0
ICU-2	Room 20	ICU single-occupancy patient room	After	2	0	0	0	0	0	0	999	0
ICU-2	Room 20	ICU single-occupancy patient room	After	6	0	0	0	0	0	0	999	0
ICU-2	Room 21	Bathroom	Before	0	0	0	0	0	0	999	0	0
ICU-2	Room 21	Bathroom	Before	-3 to -0.5	0	0	0	0	0	0	0	0
ICU-2	Room 21	Bathroom	Before	-9 to -8	0	0	0	0	0	0	0	0
ICU-2	Room 21	Bathroom	After	1	0	0	0	0	0	0	999	0
ICU-2	Room 21	Bathroom	After	2	0	0	0	0	0	0	999	0
ICU-2	Room 21	Bathroom	After	6	0	0	0	0	0	0	999	0
ICU-2	Room 22	HCP spaces	Before	0	0	0	0	0	0	999	0	0
ICU-2	Room 22	HCP spaces	Before	-3 to -0.5	0	0	0	0	0	0	0	0
ICU-2	Room 22	HCP spaces	Before	-9 to -8	0	0	0	0	0	0	0	0
ICU-2	Room 22	HCP spaces	After	1	0	0	0	0	0	0	999	0
ICU-2	Room 22	HCP spaces	After	2	0	0	0	0	0	0	999	0
ICU-2	Room 22	HCP spaces	After	6	999	999	999	999	999	999	999	999
Pulmonology	Room 1	Single-occupancy patient room	Before	0	0	0	0	0	0	999	0	0
Pulmonology	Room 1	Single-occupancy patient room	Before	-9 to -8	1	3	0	0	0	0	1	0
Pulmonology	Room 1	Single-occupancy patient room	Before	-3 to -0.5	0	0	0	0	0	0	0	0
Pulmonology	Room 1	Single-occupancy patient room	After	1	1	1	0	0	0	0	999	1
Pulmonology	Room 1	Single-occupancy patient room	After	2	1	1	0	0	0	0	999	1
Pulmonology	Room 1	Single-occupancy patient room	After	6	1	1	0	0	0	0	999	1
Pulmonology	Room 2	4-bed patient room	Before	0	0	0	0	0	0	999	0	0
Pulmonology	Room 2	4-bed patient room	Before	-3 to -0.5	0	0	0	0	0	0	0	0
Pulmonology	Room 2	4-bed patient room	Before	-9 to -8	0	0	0	0	0	0	0	0
Pulmonology	Room 2	4-bed patient room	After	1	0	0	0	0	0	0	999	0
Pulmonology	Room 2	4-bed patient room	After	2	0	0	0	0	0	0	999	0
Pulmonology	Room 2	4-bed patient room	After	6	1	1	0	0	0	0	999	1
Pulmonology	Room 2A	4-bed patient room	Before	0	0	0	0	0	0	999	0	0
Pulmonology	Room 2A	4-bed patient room	Before	-3 to -0.5	1	3	0	0	0	0	1	0
Pulmonology	Room 2A	4-bed patient room	Before	-9 to -8	0	0	0	0	0	0	0	0
Pulmonology	Room 2A	4-bed patient room	After	1	0	0	0	0	0	0	999	0
Pulmonology	Room 2A	4-bed patient room	After	2	1	1	0	0	0	0	999	1
Pulmonology	Room 2A	4-bed patient room	After	6	1	1	0	0	0	0	999	1
Pulmonology	Room 3	Single-occupancy patient room	Before	0	0	0	0	0	0	999	0	0
Pulmonology	Room 3	Single-occupancy patient room	Before	-3 to -0.5	0	0	0	0	0	0	0	0
Pulmonology	Room 3	Single-occupancy patient room	Before	-9 to -8	0	0	0	0	0	0	0	0
Pulmonology	Room 3	Single-occupancy patient room	After	1	0	0	0	0	0	0	999	0
Pulmonology	Room 3	Single-occupancy patient room	After	2	0	0	0	0	0	0	999	0
Pulmonology	Room 3	Single-occupancy patient room	After	6	0	0	0	0	0	0	999	0
Pulmonology	Room 4	Bathroom	Before	0	0	0	0	0	0	999	0	0
Pulmonology	Room 4	Bathroom	Before	-3 to -0.5	0	0	0	0	0	0	0	0
Pulmonology	Room 4	Bathroom	Before	-9 to -8	0	0	0	0	0	0	0	0
Pulmonology	Room 4	Bathroom	After	1	0	0	0	0	0	0	999	0
Pulmonology	Room 4	Bathroom	After	2	0	0	0	0	0	0	999	0
Pulmonology	Room 4	Bathroom	After	6	0	0	0	0	0	0	999	0
Pulmonology	Room 4A	Bathroom	Before	0	0	0	0	0	0	999	0	0
Pulmonology	Room 4A	Bathroom	Before	-3 to -0.5	0	0	0	0	0	0	0	0
Pulmonology	Room 4A	Bathroom	Before	-9 to -8	0	0	0	0	0	0	0	0
Pulmonology	Room 4A	Bathroom	After	1	0	0	0	0	0	0	999	0
Pulmonology	Room 4A	Bathroom	After	2	0	0	0	0	0	0	999	0
Pulmonology	Room 4A	Bathroom	After	6	0	0	0	0	0	0	999	0
Pulmonology	Room 5	Bathroom	Before	0	0	0	0	0	0	999	0	0
Pulmonology	Room 5	Bathroom	Before	-3 to -0.5	0	0	0	0	0	0	0	0
Pulmonology	Room 5	Bathroom	Before	-9 to -8	0	0	0	0	0	0	0	0
Pulmonology	Room 5	Bathroom	After	1	0	0	0	0	0	0	999	0
Pulmonology	Room 5	Bathroom	After	2	0	0	0	0	0	0	999	0
Pulmonology	Room 5	Bathroom	After	6	0	0	0	0	0	0	999	0
Pulmonology	Room 5A	Bathroom	Before	0	1	1	0	0	0	999	0	1
Pulmonology	Room 5A	Bathroom	Before	-3 to -0.5	0	0	0	0	0	0	0	0
Pulmonology	Room 5A	Bathroom	Before	-9 to -8	0	0	0	0	0	0	0	0
Pulmonology	Room 5A	Bathroom	After	1	0	0	0	0	0	0	999	0
Pulmonology	Room 5A	Bathroom	After	2	0	0	0	0	0	0	999	0
Pulmonology	Room 5A	Bathroom	After	6	0	0	0	0	0	0	999	0
Pulmonology	Room 6	Anteroom of single-occupancy patient isolation room	Before	0	0	0	0	0	0	999	0	0
Pulmonology	Room 6	Anteroom of single-occupancy patient isolation room	Before	-3 to -0.5	0	0	0	0	0	0	0	0
Pulmonology	Room 6	Anteroom of single-occupancy patient isolation room	Before	-9 to -8	0	0	0	0	0	0	0	0
Pulmonology	Room 6	Anteroom of single-occupancy patient isolation room	After	1	0	0	0	0	0	0	999	0
Pulmonology	Room 6	Anteroom of single-occupancy patient isolation room	After	2	0	0	0	0	0	0	999	0
Pulmonology	Room 6	Anteroom of single-occupancy patient isolation room	After	6	0	0	0	0	0	0	999	0
Pulmonology	Room 6A	Single-occupancy patient isolation room	Before	0	0	0	0	0	0	999	0	0
Pulmonology	Room 6A	Single-occupancy patient isolation room	Before	-3 to -0.5	0	0	0	0	0	0	0	0
Pulmonology	Room 6A	Single-occupancy patient isolation room	Before	-9 to -8	0	0	0	0	0	0	0	0
Pulmonology	Room 6A	Single-occupancy patient isolation room	After	1	0	0	0	0	0	0	999	0
Pulmonology	Room 6A	Single-occupancy patient isolation room	After	2	0	0	0	0	0	0	999	0
Pulmonology	Room 6A	Single-occupancy patient isolation room	After	6	0	0	0	0	0	0	999	0
Pulmonology	Room 7	Bathroom	Before	0	0	0	0	0	0	999	0	0
Pulmonology	Room 7	Bathroom	Before	-3 to -0.5	0	0	0	0	0	0	0	0
Pulmonology	Room 7	Bathroom	Before	-9 to -8	0	0	0	0	0	0	0	0
Pulmonology	Room 7	Bathroom	After	1	0	0	0	0	0	0	999	0
Pulmonology	Room 7	Bathroom	After	2	0	0	0	0	0	0	999	0
Pulmonology	Room 7	Bathroom	After	6	0	0	0	0	0	0	999	0
Pulmonology	Room 7A	Bathroom	Before	0	0	0	0	0	0	999	0	0
Pulmonology	Room 7A	Bathroom	Before	-3 to -0.5	0	0	0	0	0	0	0	0
Pulmonology	Room 7A	Bathroom	Before	-9 to -8	0	0	0	0	0	0	0	0
Pulmonology	Room 7A	Bathroom	After	1	0	0	0	0	0	0	999	0
Pulmonology	Room 7A	Bathroom	After	2	0	0	0	0	0	0	999	0
Pulmonology	Room 7A	Bathroom	After	6	0	0	0	0	0	0	999	0
Pulmonology	Room 8	4-bed patient room	Before	0	0	0	0	0	0	999	0	0
Pulmonology	Room 8	4-bed patient room	Before	-3 to -0.5	0	0	0	0	0	0	0	0
Pulmonology	Room 8	4-bed patient room	Before	-9 to -8	0	0	0	0	0	0	0	0
Pulmonology	Room 8	4-bed patient room	After	1	0	0	0	0	0	0	999	0
Pulmonology	Room 8	4-bed patient room	After	2	0	0	0	0	0	0	999	0
Pulmonology	Room 8	4-bed patient room	After	6	0	0	0	0	0	0	999	0
Pulmonology	Room 8A	4-bed patient room	Before	0	0	0	0	0	0	999	0	0
Pulmonology	Room 8A	4-bed patient room	Before	-3 to -0.5	0	0	0	0	0	0	0	0
Pulmonology	Room 8A	4-bed patient room	Before	-9 to -8	0	0	0	0	0	0	0	0
Pulmonology	Room 8A	4-bed patient room	After	1	0	0	0	0	0	0	999	0
Pulmonology	Room 8A	4-bed patient room	After	2	0	0	0	0	0	0	999	0
Pulmonology	Room 8A	4-bed patient room	After	6	0	0	0	0	0	0	999	0
Pulmonology	Room 9	Bathroom	Before	0	0	0	999	999	999	999	999	0
Pulmonology	Room 9	Bathroom	Before	-3 to -0.5	0	0	0	0	0	0	0	0
Pulmonology	Room 9	Bathroom	Before	-9 to -8	1	1	0	0	0	0	0	1
Pulmonology	Room 9	Bathroom	After	1	0	0	0	0	0	0	999	0
Pulmonology	Room 9	Bathroom	After	2	0	0	0	0	0	0	999	0
Pulmonology	Room 9	Bathroom	After	6	0	0	0	0	0	0	999	0
Pulmonology	Room 9A	Bathroom	Before	0	0	0	0	0	0	999	0	0
Pulmonology	Room 9A	Bathroom	Before	-3 to -0.5	0	0	0	0	0	0	0	0
Pulmonology	Room 9A	Bathroom	Before	-9 to -8	1	1	0	0	0	0	0	0
Pulmonology	Room 9A	Bathroom	After	1	0	0	0	0	0	0	999	0
Pulmonology	Room 9A	Bathroom	After	2	0	0	0	0	0	0	999	0
Pulmonology	Room 9A	Bathroom	After	6	0	0	0	0	0	0	999	0
Pulmonology	Room 10	Anteroom of single-occupancy patient isolation room	Before	0	0	0	0	0	0	999	0	0
Pulmonology	Room 10	Anteroom of single-occupancy patient isolation room	Before	-3 to -0.5	999	999	999	999	999	999	999	999
Pulmonology	Room 10	Anteroom of single-occupancy patient isolation room	Before	-9 to -8	0	0	0	0	0	0	0	0
Pulmonology	Room 10	Anteroom of single-occupancy patient isolation room	After	1	0	0	0	0	0	0	999	0
Pulmonology	Room 10	Anteroom of single-occupancy patient isolation room	After	2	0	0	0	0	0	0	999	0
Pulmonology	Room 10	Anteroom of single-occupancy patient isolation room	After	6	0	0	0	0	0	0	999	0
Pulmonology	Room 10A	Single-occupancy patient isolation room	Before	0	1	1	0	0	0	999	0	1
Pulmonology	Room 10A	Single-occupancy patient isolation room	Before	-3 to -0.5	1	1	0	0	0	0	0	1
Pulmonology	Room 10A	Single-occupancy patient isolation room	Before	-9 to -8	1	1	0	0	0	0	0	1
Pulmonology	Room 10A	Single-occupancy patient isolation room	After	1	0	0	0	0	0	0	999	0
Pulmonology	Room 10A	Single-occupancy patient isolation room	After	2	0	0	0	0	0	0	999	0
Pulmonology	Room 10A	Single-occupancy patient isolation room	After	6	1	1	0	0	0	0	999	1
Pulmonology	Room 11	2-bed patient room	Before	0	0	0	0	0	0	999	0	0
Pulmonology	Room 11	2-bed patient room	Before	-3 to -0.5	999	999	999	999	999	999	999	999
Pulmonology	Room 11	2-bed patient room	Before	-9 to -8	0	0	0	0	0	0	0	0
Pulmonology	Room 11	2-bed patient room	After	1	0	0	0	0	0	0	999	0
Pulmonology	Room 11	2-bed patient room	After	2	1	1	0	0	0	0	999	1
Pulmonology	Room 11	2-bed patient room	After	6	1	1	0	0	0	0	999	1
Pulmonology	Room 12	HCP spaces	Before	0	0	0	999	999	999	999	999	0
Pulmonology	Room 12	HCP spaces	Before	-3 to -0.5	1	1	1	0	1	0	1	1
Pulmonology	Room 12	HCP spaces	Before	-9 to -8	1	1	0	0	0	0	0	1
Pulmonology	Room 12	HCP spaces	After	1	0	0	0	0	0	0	999	0
Pulmonology	Room 12	HCP spaces	After	2	1	1	0	0	0	0	999	1
Pulmonology	Room 12	HCP spaces	After	6	0	0	0	0	0	0	999	0
Pulmonology	Room 13	Anteroom of single-occupancy patient isolation room	Before	0	0	0	0	0	0	999	0	0
Pulmonology	Room 13	Anteroom of single-occupancy patient isolation room	Before	-3 to -0.5	0	0	0	0	0	0	0	0
Pulmonology	Room 13	Anteroom of single-occupancy patient isolation room	Before	-9 to -8	0	0	0	0	0	0	0	0
Pulmonology	Room 13	Anteroom of single-occupancy patient isolation room	After	1	0	0	0	0	0	0	999	0
Pulmonology	Room 13	Anteroom of single-occupancy patient isolation room	After	2	0	0	0	0	0	0	999	0
Pulmonology	Room 13	Anteroom of single-occupancy patient isolation room	After	6	0	0	0	0	0	0	999	0
Pulmonology	Room 13A	Single-occupancy patient isolation room	Before	0	1	1	0	0	0	999	0	1
Pulmonology	Room 13A	Single-occupancy patient isolation room	Before	-3 to -0.5	0	0	0	0	0	0	0	0
Pulmonology	Room 13A	Single-occupancy patient isolation room	Before	-9 to -8	1	1	1	0	1	0	0	1
Pulmonology	Room 13A	Single-occupancy patient isolation room	After	1	0	0	0	0	0	0	999	0
Pulmonology	Room 13A	Single-occupancy patient isolation room	After	2	0	0	0	0	0	0	999	0
Pulmonology	Room 13A	Single-occupancy patient isolation room	After	6	0	0	0	0	0	0	999	0
Pulmonology	Room 14	2-bed patient room	Before	0	0	0	0	0	0	999	0	0
Pulmonology	Room 14	2-bed patient room	Before	-3 to -0.5	0	0	0	0	0	0	0	0
Pulmonology	Room 14	2-bed patient room	Before	-9 to -8	1	1	0	0	0	0	1	1
Pulmonology	Room 14	2-bed patient room	After	1	0	0	0	0	0	0	999	0
Pulmonology	Room 14	2-bed patient room	After	2	0	0	0	0	0	0	999	0
Pulmonology	Room 14	2-bed patient room	After	6	0	0	0	0	0	0	999	0
Pulmonology	Room 15	HCP spaces	Before	0	999	999	999	999	999	999	999	999
Pulmonology	Room 15	HCP spaces	Before	-3 to -0.5	0	0	0	0	0	0	0	0
Pulmonology	Room 15	HCP spaces	Before	-9 to -8	999	999	999	999	999	999	999	999
Pulmonology	Room 15	HCP spaces	After	1	999	999	999	999	999	999	999	999
Pulmonology	Room 15	HCP spaces	After	2	999	999	999	999	999	999	999	999
Pulmonology	Room 15	HCP spaces	After	6	999	999	999	999	999	999	999	999
Pulmonology	Room 16	HCP spaces	Before	0	999	999	999	999	999	999	999	999
Pulmonology	Room 16	HCP spaces	Before	-3 to -0.5	0	0	0	0	0	0	0	0
Pulmonology	Room 16	HCP spaces	Before	-9 to -8	999	999	999	999	999	999	999	999
Pulmonology	Room 16	HCP spaces	After	1	999	999	999	999	999	999	999	999
Pulmonology	Room 16	HCP spaces	After	2	999	999	999	999	999	999	999	999
Pulmonology	Room 16	HCP spaces	After	6	999	999	999	999	999	999	999	999
Pulmonology	Room 17	Bathroom	Before	0	999	999	999	999	999	999	999	999
Pulmonology	Room 17	Bathroom	Before	-3 to -0.5	999	999	999	999	999	999	999	999
Pulmonology	Room 17	Bathroom	Before	-9 to -8	999	999	999	999	999	999	999	999
Pulmonology	Room 17	Bathroom	After	1	0	0	0	0	0	0	999	0
Pulmonology	Room 17	Bathroom	After	2	0	0	0	0	0	0	999	0
Pulmonology	Room 17	Bathroom	After	6	0	0	0	0	0	0	999	0
Pulmonology	Room 18	2-bed patient room	Before	0	999	999	999	999	999	999	999	999
Pulmonology	Room 18	2-bed patient room	Before	-3 to -0.5	0	0	0	0	0	0	0	0
Pulmonology	Room 18	2-bed patient room	Before	-9 to -8	0	0	0	0	0	0	999	0
Pulmonology	Room 18	2-bed patient room	After	1	0	0	0	0	0	0	999	0
Pulmonology	Room 18	2-bed patient room	After	2	0	0	0	0	0	0	999	0
Pulmonology	Room 18	2-bed patient room	After	6	0	0	0	0	0	0	999	0
Pulmonology	Room 19	Bathroom	Before	0	0	0	0	0	0	999	0	0
Pulmonology	Room 19	Bathroom	Before	-3 to -0.5	0	0	0	0	0	0	999	0
Pulmonology	Room 19	Bathroom	Before	-9 to -8	0	0	0	0	0	0	0	0
Pulmonology	Room 19	Bathroom	After	1	0	0	0	0	0	0	999	0
Pulmonology	Room 19	Bathroom	After	2	0	0	0	0	0	0	999	0
Pulmonology	Room 19	Bathroom	After	6	0	0	0	0	0	0	999	0
Pulmonology	Room 20	Anteroom of single-occupancy patient isolation room	Before	0	0	0	0	0	0	999	0	0
Pulmonology	Room 20	Anteroom of single-occupancy patient isolation room	Before	-3 to -0.5	0	0	0	0	0	0	0	0
Pulmonology	Room 20	Anteroom of single-occupancy patient isolation room	Before	-9 to -8	0	0	0	0	0	0	0	0
Pulmonology	Room 20	Anteroom of single-occupancy patient isolation room	After	1	0	0	0	0	0	0	999	0
Pulmonology	Room 20	Anteroom of single-occupancy patient isolation room	After	2	0	0	0	0	0	0	999	0
Pulmonology	Room 20	Anteroom of single-occupancy patient isolation room	After	6	0	0	0	0	0	0	999	0
Pulmonology	Room 20A	Single-occupancy patient isolation room	Before	-3 to -0.5	999	999	999	999	999	999	999	999
Pulmonology	Room 20A	Single-occupancy patient isolation room	Before	-9 to -8	0	0	0	0	0	0	0	0
Pulmonology	Room 20A	Single-occupancy patient isolation room	After	1	0	0	0	0	0	0	999	0
Pulmonology	Room 20A	Single-occupancy patient isolation room	After	2	0	0	0	0	0	0	999	0
Pulmonology	Room 20A	Single-occupancy patient isolation room	After	6	0	0	0	0	0	0	999	0
Pulmonology	Room 20A	Single-occupancy patient isolation room	Before	0	0	0	0	0	0	999	0	0
Pulmonology	Room 21	Bathroom	Before	0	999	999	999	999	999	999	999	999
Pulmonology	Room 21	Bathroom	Before	-3 to -0.5	0	0	0	0	0	0	0	0
Pulmonology	Room 21	Bathroom	Before	-9 to -8	999	999	999	999	999	999	999	999
Pulmonology	Room 21	Bathroom	After	1	999	999	999	999	999	999	999	999
Pulmonology	Room 21	Bathroom	After	2	999	999	999	999	999	999	999	999
Pulmonology	Room 21	Bathroom	After	6	0	0	0	0	0	0	999	0
Pulmonology	Room 22	HCP spaces	Before	0	999	999	999	999	999	999	999	999
Pulmonology	Room 22	HCP spaces	Before	-3 to -0.5	0	0	0	0	0	0	0	0
Pulmonology	Room 22	HCP spaces	Before	-9 to -8	999	999	999	999	999	999	999	999
Pulmonology	Room 22	HCP spaces	After	1	999	999	999	999	999	999	999	999
Pulmonology	Room 22	HCP spaces	After	2	999	999	999	999	999	999	999	999
Pulmonology	Room 22	HCP spaces	After	6	999	999	999	999	999	999	999	999
Surgery-1	Room 1	2-bed patient room	Before	0	0	0	0	0	0	999	0	0
Surgery-1	Room 1	2-bed patient room	Before	-3 to -0.5	0	0	0	0	0	0	0	0
Surgery-1	Room 1	2-bed patient room	Before	-9 to -8	0	0	0	0	0	0	0	0
Surgery-1	Room 1	2-bed patient room	After	1	0	0	0	0	0	0	999	0
Surgery-1	Room 1	2-bed patient room	After	2	0	0	0	0	0	0	999	0
Surgery-1	Room 1	2-bed patient room	After	6	0	0	0	0	0	0	999	0
Surgery-1	Room 2	Bathroom	Before	0	0	0	0	0	0	999	0	0
Surgery-1	Room 2	Bathroom	Before	-3 to -0.5	0	0	0	0	0	0	0	0
Surgery-1	Room 2	Bathroom	Before	-9 to -8	0	0	0	0	0	0	0	0
Surgery-1	Room 2	Bathroom	After	1	0	0	0	0	0	0	999	0
Surgery-1	Room 2	Bathroom	After	2	0	0	0	0	0	0	999	0
Surgery-1	Room 2	Bathroom	After	6	0	0	0	0	0	0	999	0
Surgery-1	Room 3	Bathroom	Before	0	0	0	999	999	999	999	999	0
Surgery-1	Room 3	Bathroom	Before	-3 to -0.5	0	0	0	0	0	0	0	0
Surgery-1	Room 3	Bathroom	Before	-9 to -8	0	0	0	0	0	0	0	0
Surgery-1	Room 3	Bathroom	After	1	0	0	0	0	0	0	999	0
Surgery-1	Room 3	Bathroom	After	2	0	0	0	0	0	0	999	0
Surgery-1	Room 3	Bathroom	After	6	0	0	0	0	0	0	999	0
Surgery-1	Room 4	2-bed patient room	Before	0	1	1	0	0	0	999	0	1
Surgery-1	Room 4	2-bed patient room	Before	-3 to -0.5	0	0	1	0	1	0	0	0
Surgery-1	Room 4	2-bed patient room	Before	-9 to -8	1	1	0	0	0	0	1	1
Surgery-1	Room 4	2-bed patient room	After	1	0	0	0	0	0	0	999	0
Surgery-1	Room 4	2-bed patient room	After	2	0	0	0	0	0	0	999	0
Surgery-1	Room 4	2-bed patient room	After	6	0	0	0	0	0	0	999	0
Surgery-1	Room 5	2-bed patient room	Before	0	0	0	0	0	0	999	0	0
Surgery-1	Room 5	2-bed patient room	Before	-3 to -0.5	0	0	0	0	0	0	0	0
Surgery-1	Room 5	2-bed patient room	Before	-9 to -8	0	0	0	0	0	0	0	0
Surgery-1	Room 5	2-bed patient room	After	1	0	0	0	0	0	0	999	0
Surgery-1	Room 5	2-bed patient room	After	2	0	0	0	0	0	0	999	0
Surgery-1	Room 5	2-bed patient room	After	6	1	1	0	0	0	0	999	1
Surgery-1	Room 6	2-bed patient room	Before	0	0	0	0	0	0	999	0	0
Surgery-1	Room 6	2-bed patient room	Before	-3 to -0.5	0	0	0	0	0	0	0	0
Surgery-1	Room 6	2-bed patient room	Before	-9 to -8	0	0	0	0	0	0	0	0
Surgery-1	Room 6	2-bed patient room	After	1	0	0	0	0	0	0	999	0
Surgery-1	Room 6	2-bed patient room	After	2	0	0	0	0	0	0	999	0
Surgery-1	Room 6	2-bed patient room	After	6	0	0	0	0	0	0	999	0
Surgery-1	Room 7	2-bed patient room	Before	0	0	0	0	0	0	999	0	0
Surgery-1	Room 7	2-bed patient room	Before	-3 to -0.5	0	0	0	0	0	0	0	0
Surgery-1	Room 7	2-bed patient room	Before	-9 to -8	0	0	0	0	0	0	0	0
Surgery-1	Room 7	2-bed patient room	After	1	0	0	0	0	0	0	999	0
Surgery-1	Room 7	2-bed patient room	After	2	0	0	0	0	0	0	999	0
Surgery-1	Room 7	2-bed patient room	After	6	0	0	0	0	0	0	999	0
Surgery-1	Room 8	2-bed patient room	Before	0	1	1	0	0	0	999	0	1
Surgery-1	Room 8	2-bed patient room	Before	-3 to -0.5	1	1	0	0	0	0	1	1
Surgery-1	Room 8	2-bed patient room	Before	-9 to -8	1	1	0	0	0	0	1	1
Surgery-1	Room 8	2-bed patient room	After	1	1	1	0	0	0	0	999	1
Surgery-1	Room 8	2-bed patient room	After	2	1	1	0	0	0	0	999	1
Surgery-1	Room 8	2-bed patient room	After	6	0	0	0	0	0	0	999	0
Surgery-1	Room 9	2-bed patient room	Before	0	0	0	0	0	0	999	0	0
Surgery-1	Room 9	2-bed patient room	Before	-3 to -0.5	0	0	0	0	0	0	0	0
Surgery-1	Room 9	2-bed patient room	Before	-9 to -8	0	0	0	0	0	0	0	0
Surgery-1	Room 9	2-bed patient room	After	1	0	0	0	0	0	0	999	0
Surgery-1	Room 9	2-bed patient room	After	2	0	0	0	0	0	0	999	0
Surgery-1	Room 9	2-bed patient room	After	6	0	0	0	0	0	0	999	0
Surgery-1	Room 10	Bathroom	Before	0	0	0	0	0	0	999	0	0
Surgery-1	Room 10	Bathroom	Before	-3 to -0.5	0	0	0	0	0	0	0	0
Surgery-1	Room 10	Bathroom	Before	-9 to -8	0	0	0	0	0	0	0	0
Surgery-1	Room 10	Bathroom	After	1	0	0	0	0	0	0	999	0
Surgery-1	Room 10	Bathroom	After	2	0	0	0	0	0	0	999	0
Surgery-1	Room 10	Bathroom	After	6	0	0	0	0	0	0	999	0
Surgery-1	Room 10A	Bathroom	Before	0	0	0	0	0	0	999	0	0
Surgery-1	Room 10A	Bathroom	Before	-3 to -0.5	1	1	0	0	0	0	1	1
Surgery-1	Room 10A	Bathroom	Before	-9 to -8	999	999	999	999	999	999	999	999
Surgery-1	Room 10A	Bathroom	After	1	0	0	0	0	0	0	999	0
Surgery-1	Room 10A	Bathroom	After	2	0	0	0	0	0	0	999	0
Surgery-1	Room 10A	Bathroom	After	6	0	0	0	0	0	0	999	0
Surgery-1	Room 10D	Bathroom	Before	0	0	0	0	0	0	999	0	0
Surgery-1	Room 10D	Bathroom	Before	-3 to -0.5	1	3	0	0	0	0	1	0
Surgery-1	Room 10D	Bathroom	Before	-9 to -8	999	999	999	999	999	999	999	999
Surgery-1	Room 10D	Bathroom	After	1	0	0	0	0	0	0	999	0
Surgery-1	Room 10D	Bathroom	After	2	0	0	0	0	0	0	999	0
Surgery-1	Room 10D	Bathroom	After	6	0	0	0	0	0	0	999	0
Surgery-1	Room 11	2-bed patient room	Before	0	0	0	0	0	0	999	0	0
Surgery-1	Room 11	2-bed patient room	Before	-3 to -0.5	0	0	0	0	0	0	0	0
Surgery-1	Room 11	2-bed patient room	Before	-9 to -8	0	0	0	0	0	0	0	0
Surgery-1	Room 11	2-bed patient room	After	1	0	0	0	0	0	0	999	0
Surgery-1	Room 11	2-bed patient room	After	2	999	999	999	999	999	999	999	999
Surgery-1	Room 11	2-bed patient room	After	6	0	0	0	0	0	0	999	0
Surgery-1	Room 12	Bathroom	Before	0	0	0	0	0	0	999	0	0
Surgery-1	Room 12	Bathroom	Before	-3 to -0.5	0	0	0	0	0	0	0	0
Surgery-1	Room 12	Bathroom	Before	-9 to -8	0	0	0	0	0	0	0	0
Surgery-1	Room 12	Bathroom	After	1	0	0	0	0	0	0	999	0
Surgery-1	Room 12	Bathroom	After	2	0	0	0	0	0	0	999	0
Surgery-1	Room 12	Bathroom	After	6	0	0	0	0	0	0	999	0
Surgery-1	Room 13	Bathroom	Before	0	0	0	0	0	0	999	0	0
Surgery-1	Room 13	Bathroom	Before	-3 to -0.5	0	0	0	0	0	0	0	0
Surgery-1	Room 13	Bathroom	Before	-9 to -8	0	0	0	0	0	0	0	0
Surgery-1	Room 13	Bathroom	After	1	999	999	0	0	999	999	999	999
Surgery-1	Room 13	Bathroom	After	2	0	0	0	0	0	0	999	0
Surgery-1	Room 13	Bathroom	After	6	0	0	0	0	0	0	999	0
Surgery-1	Room 13A	Bathroom	Before	0	0	0	0	0	0	999	0	0
Surgery-1	Room 13A	Bathroom	Before	-3 to -0.5	0	0	0	0	0	0	0	0
Surgery-1	Room 13A	Bathroom	Before	-9 to -8	999	999	999	999	999	999	999	999
Surgery-1	Room 13A	Bathroom	After	1	0	0	0	0	0	0	999	0
Surgery-1	Room 13A	Bathroom	After	2	0	0	0	0	0	0	999	0
Surgery-1	Room 13A	Bathroom	After	6	0	0	0	0	0	0	999	0
Surgery-1	Room 13D	Bathroom	Before	0	0	0	0	0	0	999	0	0
Surgery-1	Room 13D	Bathroom	Before	-3 to -0.5	0	0	0	0	0	0	0	0
Surgery-1	Room 13D	Bathroom	Before	-9 to -8	999	999	999	999	999	999	999	999
Surgery-1	Room 13D	Bathroom	After	1	0	0	0	0	0	0	999	0
Surgery-1	Room 13D	Bathroom	After	2	0	0	0	0	0	0	999	0
Surgery-1	Room 13D	Bathroom	After	6	0	0	0	0	0	0	999	0
Surgery-1	Room 14	2-bed patient room	Before	0	0	0	0	0	0	999	0	0
Surgery-1	Room 14	2-bed patient room	Before	-3 to -0.5	0	0	0	0	0	0	0	0
Surgery-1	Room 14	2-bed patient room	Before	-9 to -8	0	0	0	0	0	0	0	0
Surgery-1	Room 14	2-bed patient room	After	1	999	999	999	999	999	999	999	999
Surgery-1	Room 14	2-bed patient room	After	2	0	0	0	0	0	0	999	0
Surgery-1	Room 14	2-bed patient room	After	6	0	0	0	0	0	0	999	0
Surgery-1	Room 15	2-bed patient room	Before	0	0	0	0	0	0	999	0	0
Surgery-1	Room 15	2-bed patient room	Before	-3 to -0.5	0	0	0	0	0	0	0	0
Surgery-1	Room 15	2-bed patient room	Before	-9 to -8	0	0	0	0	0	0	0	0
Surgery-1	Room 15	2-bed patient room	After	1	0	0	0	0	0	0	999	0
Surgery-1	Room 15	2-bed patient room	After	2	0	0	0	0	0	0	999	0
Surgery-1	Room 15	2-bed patient room	After	6	0	0	0	0	0	0	999	0
Surgery-1	Room 16	2-bed patient room	Before	0	0	0	0	0	0	999	0	0
Surgery-1	Room 16	2-bed patient room	Before	-3 to -0.5	0	0	0	0	0	0	0	0
Surgery-1	Room 16	2-bed patient room	Before	-9 to -8	0	0	0	0	0	0	0	0
Surgery-1	Room 16	2-bed patient room	After	1	0	0	0	0	0	0	999	0
Surgery-1	Room 16	2-bed patient room	After	2	0	0	0	0	0	0	999	0
Surgery-1	Room 16	2-bed patient room	After	6	0	0	0	0	0	0	999	0
Surgery-1	Room 17	2-bed patient room	Before	0	0	0	0	0	0	999	0	0
Surgery-1	Room 17	2-bed patient room	Before	-3 to -0.5	0	0	0	0	0	0	0	0
Surgery-1	Room 17	2-bed patient room	Before	-9 to -8	0	0	0	0	0	0	0	0
Surgery-1	Room 17	2-bed patient room	After	1	1	1	1	0	1	0	999	1
Surgery-1	Room 17	2-bed patient room	After	2	1	1	0	0	0	0	999	1
Surgery-1	Room 17	2-bed patient room	After	6	0	0	0	0	0	0	999	0
Surgery-1	Room 18	Medication room	After	1	1	1	0	0	0	0	999	1
Surgery-1	Room 18	Medication room	After	2	1	1	0	0	0	0	999	1
Surgery-1	Room 18	Medication room	Before	-3 to -0.5	1	1	1	0	1	0	1	1
Surgery-1	Room 18	Medication room	Before	-9 to -8	1	1	1	0	1	0	1	1
Surgery-1	Room 18	Medication room	After	6	1	1	1	0	1	0	999	1
Surgery-1	Room 18	Medication room	Before	0	1	0	0	0	0	999	1	0
Surgery-1	Room 19	4-bed patient room	Before	0	0	0	0	0	0	999	0	0
Surgery-1	Room 19	4-bed patient room	Before	-3 to -0.5	0	0	0	0	0	0	0	0
Surgery-1	Room 19	4-bed patient room	Before	-9 to -8	0	0	0	0	0	0	0	0
Surgery-1	Room 19	4-bed patient room	After	1	0	0	0	0	0	0	999	0
Surgery-1	Room 19	4-bed patient room	After	2	0	0	0	0	0	0	999	0
Surgery-1	Room 19	4-bed patient room	After	6	0	0	0	0	0	0	999	0
Surgery-1	Room 20	4-bed patient room	Before	0	0	0	0	0	0	999	0	0
Surgery-1	Room 20	4-bed patient room	Before	-3 to -0.5	0	0	0	0	0	0	0	0
Surgery-1	Room 20	4-bed patient room	Before	-9 to -8	0	0	0	0	0	0	0	0
Surgery-1	Room 20	4-bed patient room	After	1	999	999	999	999	999	999	999	999
Surgery-1	Room 20	4-bed patient room	After	2	0	0	0	0	0	0	999	0
Surgery-1	Room 20	4-bed patient room	After	6	0	0	0	0	0	0	999	0
Surgery-2	Room 1	2-bed patient room	Before	0	0	0	0	0	0	999	0	0
Surgery-2	Room 1	2-bed patient room	Before	-3 to -0.5	0	0	0	0	0	0	0	0
Surgery-2	Room 1	2-bed patient room	Before	-9 to -8	0	0	0	0	0	0	0	0
Surgery-2	Room 1	2-bed patient room	After	1	0	0	0	0	0	0	999	0
Surgery-2	Room 1	2-bed patient room	After	2	0	0	0	0	0	0	999	0
Surgery-2	Room 1	2-bed patient room	After	6	0	0	0	0	0	0	999	0
Surgery-2	Room 2	2-bed patient room	Before	0	0	0	0	0	0	999	0	0
Surgery-2	Room 2	2-bed patient room	Before	-3 to -0.5	0	0	0	0	0	0	0	0
Surgery-2	Room 2	2-bed patient room	Before	-9 to -8	0	0	0	0	0	0	0	0
Surgery-2	Room 2	2-bed patient room	After	1	0	0	0	0	0	0	999	0
Surgery-2	Room 2	2-bed patient room	After	2	0	0	0	0	0	0	999	0
Surgery-2	Room 2	2-bed patient room	After	6	0	0	0	0	0	0	999	0
Surgery-2	Room 3	2-bed patient room	Before	0	0	0	0	0	0	999	0	0
Surgery-2	Room 3	2-bed patient room	Before	-3 to -0.5	0	0	0	0	0	0	0	0
Surgery-2	Room 3	2-bed patient room	Before	-9 to -8	0	0	0	0	0	0	0	0
Surgery-2	Room 3	2-bed patient room	After	1	0	0	0	0	0	0	999	0
Surgery-2	Room 3	2-bed patient room	After	2	0	0	0	0	0	0	999	0
Surgery-2	Room 3	2-bed patient room	After	6	0	0	0	0	0	0	999	0
Surgery-2	Room 4	2-bed patient room	Before	0	0	0	0	0	0	999	0	0
Surgery-2	Room 4	2-bed patient room	Before	-3 to -0.5	0	0	0	0	0	0	0	0
Surgery-2	Room 4	2-bed patient room	Before	-9 to -8	0	0	0	0	0	0	0	0
Surgery-2	Room 4	2-bed patient room	After	1	0	0	0	999	0	0	999	0
Surgery-2	Room 4	2-bed patient room	After	2	0	0	0	0	0	0	999	0
Surgery-2	Room 4	2-bed patient room	After	6	0	0	0	0	0	0	999	0
Surgery-2	Room 5	2-bed patient room	Before	0	0	0	0	0	0	999	0	0
Surgery-2	Room 5	2-bed patient room	Before	-3 to -0.5	0	0	0	0	0	0	0	0
Surgery-2	Room 5	2-bed patient room	Before	-9 to -8	0	0	0	0	0	0	0	0
Surgery-2	Room 5	2-bed patient room	After	1	0	0	0	999	0	0	999	0
Surgery-2	Room 5	2-bed patient room	After	2	0	0	0	0	0	0	999	0
Surgery-2	Room 5	2-bed patient room	After	6	0	0	0	0	0	0	999	0
Surgery-2	Room 6	2-bed patient room	Before	0	0	0	0	0	0	999	0	0
Surgery-2	Room 6	2-bed patient room	Before	-3 to -0.5	0	0	0	0	0	0	0	0
Surgery-2	Room 6	2-bed patient room	Before	-9 to -8	0	0	0	0	0	0	0	0
Surgery-2	Room 6	2-bed patient room	After	1	999	999	0	0	0	0	999	999
Surgery-2	Room 6	2-bed patient room	After	2	0	0	0	0	0	0	999	0
Surgery-2	Room 6	2-bed patient room	After	6	0	0	0	0	0	0	999	0
Surgery-2	Room 7	2-bed patient room	Before	0	0	0	0	0	0	999	0	0
Surgery-2	Room 7	2-bed patient room	Before	-3 to -0.5	0	0	0	0	0	0	0	0
Surgery-2	Room 7	2-bed patient room	Before	-9 to -8	0	0	0	0	0	0	0	0
Surgery-2	Room 7	2-bed patient room	After	1	0	0	0	0	0	0	999	0
Surgery-2	Room 7	2-bed patient room	After	2	0	0	0	0	0	0	999	0
Surgery-2	Room 7	2-bed patient room	After	6	0	0	0	0	0	0	999	0
Surgery-2	Room 8	2-bed patient room	Before	0	0	0	0	0	0	999	0	0
Surgery-2	Room 8	2-bed patient room	Before	-3 to -0.5	0	0	0	0	0	0	0	0
Surgery-2	Room 8	2-bed patient room	Before	-9 to -8	0	0	0	0	0	0	0	0
Surgery-2	Room 8	2-bed patient room	After	1	1	1	0	0	0	0	999	1
Surgery-2	Room 8	2-bed patient room	After	2	0	0	0	0	0	0	999	0
Surgery-2	Room 8	2-bed patient room	After	6	0	0	0	0	0	0	999	0
Surgery-2	Room 9	2-bed patient room	Before	0	0	0	0	0	0	999	0	999
Surgery-2	Room 9	2-bed patient room	Before	-3 to -0.5	0	0	0	0	0	0	0	0
Surgery-2	Room 9	2-bed patient room	Before	-9 to -8	0	0	0	0	0	0	0	0
Surgery-2	Room 9	2-bed patient room	After	1	0	0	0	0	0	0	999	0
Surgery-2	Room 9	2-bed patient room	After	2	0	0	0	0	0	0	999	0
Surgery-2	Room 9	2-bed patient room	After	6	0	0	0	0	0	0	999	0
Surgery-2	Room 10	2-bed patient room	Before	0	0	0	0	0	0	999	0	0
Surgery-2	Room 10	2-bed patient room	Before	-3 to -0.5	0	0	0	0	0	0	0	0
Surgery-2	Room 10	2-bed patient room	Before	-9 to -8	0	0	0	0	0	0	0	0
Surgery-2	Room 10	2-bed patient room	After	1	0	0	0	0	0	0	999	0
Surgery-2	Room 10	2-bed patient room	After	2	0	0	0	0	0	0	999	0
Surgery-2	Room 10	2-bed patient room	After	6	0	0	0	0	0	0	999	0
Surgery-2	Room 11	Bathroom	Before	0	0	0	0	0	0	999	0	0
Surgery-2	Room 11	Bathroom	Before	-3 to -0.5	0	0	0	0	0	0	0	0
Surgery-2	Room 11	Bathroom	Before	-9 to -8	0	0	0	0	0	0	0	0
Surgery-2	Room 11	Bathroom	After	1	0	0	0	0	0	0	999	0
Surgery-2	Room 11	Bathroom	After	2	0	0	0	0	0	0	999	0
Surgery-2	Room 11	Bathroom	After	6	0	0	0	0	0	0	999	0
Surgery-2	Room 11A	Bathroom	Before	0	0	0	0	0	0	999	0	0
Surgery-2	Room 11A	Bathroom	Before	-3 to -0.5	0	0	0	0	0	0	0	0
Surgery-2	Room 11A	Bathroom	Before	-9 to -8	0	0	0	0	0	0	0	0
Surgery-2	Room 11A	Bathroom	After	1	0	0	0	0	0	0	999	0
Surgery-2	Room 11A	Bathroom	After	2	0	0	0	0	0	0	999	0
Surgery-2	Room 11A	Bathroom	After	6	0	0	0	0	0	0	999	0
Surgery-2	Room 11D	Bathroom	Before	0	0	0	0	0	0	999	0	0
Surgery-2	Room 11D	Bathroom	Before	-3 to -0.5	0	0	0	0	0	0	0	0
Surgery-2	Room 11D	Bathroom	Before	-9 to -8	0	0	0	0	0	0	0	0
Surgery-2	Room 11D	Bathroom	After	1	0	0	0	0	0	0	999	0
Surgery-2	Room 11D	Bathroom	After	2	0	0	0	0	0	0	999	0
Surgery-2	Room 11D	Bathroom	After	6	0	0	0	0	0	0	999	0
Surgery-2	Room 12	2-bed patient room	Before	0	0	0	0	0	0	999	0	0
Surgery-2	Room 12	2-bed patient room	Before	-3 to -0.5	0	0	0	0	0	0	0	0
Surgery-2	Room 12	2-bed patient room	Before	-9 to -8	1	1	0	0	0	0	0	1
Surgery-2	Room 12	2-bed patient room	After	1	0	0	0	0	0	0	999	0
Surgery-2	Room 12	2-bed patient room	After	2	0	0	0	0	0	0	999	0
Surgery-2	Room 12	2-bed patient room	After	6	0	0	0	0	0	0	999	0
Surgery-2	Room 13	Bathroom	Before	0	0	0	0	0	0	999	0	0
Surgery-2	Room 13	Bathroom	Before	-3 to -0.5	0	0	0	0	0	0	0	0
Surgery-2	Room 13	Bathroom	Before	-9 to -8	0	0	0	0	0	0	0	0
Surgery-2	Room 13	Bathroom	After	1	0	0	0	0	0	0	999	0
Surgery-2	Room 13	Bathroom	After	2	0	0	0	0	0	0	999	0
Surgery-2	Room 13	Bathroom	After	6	0	0	0	0	0	0	999	0
Surgery-2	Room 13A	Bathroom	Before	0	0	0	0	0	0	999	0	0
Surgery-2	Room 13A	Bathroom	Before	-3 to -0.5	0	0	0	0	0	0	0	0
Surgery-2	Room 13A	Bathroom	Before	-9 to -8	0	0	0	0	0	0	0	0
Surgery-2	Room 13A	Bathroom	After	1	0	0	0	0	0	0	999	0
Surgery-2	Room 13A	Bathroom	After	2	0	0	0	0	0	0	999	0
Surgery-2	Room 13A	Bathroom	After	6	0	0	0	0	0	0	999	0
Surgery-2	Room 13D	Bathroom	Before	0	0	0	0	0	0	999	0	0
Surgery-2	Room 13D	Bathroom	Before	-3 to -0.5	0	0	0	0	0	0	0	0
Surgery-2	Room 13D	Bathroom	Before	-9 to -8	0	0	0	0	0	0	0	0
Surgery-2	Room 13D	Bathroom	After	1	0	0	0	0	0	0	999	0
Surgery-2	Room 13D	Bathroom	After	2	0	0	0	0	0	0	999	0
Surgery-2	Room 13D	Bathroom	After	6	0	0	0	0	0	0	999	0
Surgery-2	Room 14	4-bed patient room	Before	0	0	0	0	0	0	999	0	0
Surgery-2	Room 14	4-bed patient room	Before	-3 to -0.5	0	0	0	0	0	0	0	0
Surgery-2	Room 14	4-bed patient room	Before	-9 to -8	0	0	0	0	0	0	0	0
Surgery-2	Room 14	4-bed patient room	After	1	0	0	0	0	0	0	999	0
Surgery-2	Room 14	4-bed patient room	After	2	0	0	0	0	0	0	999	0
Surgery-2	Room 14	4-bed patient room	After	6	0	0	0	0	0	0	999	0
Surgery-2	Room 15	4-bed patient room	Before	0	0	0	0	0	0	999	0	0
Surgery-2	Room 15	4-bed patient room	Before	-3 to -0.5	0	0	0	0	0	0	0	0
Surgery-2	Room 15	4-bed patient room	Before	-9 to -8	0	0	0	0	0	0	0	0
Surgery-2	Room 15	4-bed patient room	After	1	0	0	0	0	0	0	999	0
Surgery-2	Room 15	4-bed patient room	After	2	0	0	0	0	0	0	999	0
Surgery-2	Room 15	4-bed patient room	After	6	0	0	0	0	0	0	999	0
Surgery-2	Room 16	Bathroom	Before	0	0	0	0	0	0	999	0	0
Surgery-2	Room 16	Bathroom	Before	-3 to -0.5	0	0	0	0	0	0	0	0
Surgery-2	Room 16	Bathroom	Before	-9 to -8	0	0	0	0	0	0	0	0
Surgery-2	Room 16	Bathroom	After	1	0	0	0	0	0	0	999	0
Surgery-2	Room 16	Bathroom	After	2	0	0	0	0	0	0	999	0
Surgery-2	Room 16	Bathroom	After	6	0	0	0	0	0	0	999	0
Surgery-2	Room 17	Bathroom	Before	0	0	0	0	0	0	999	0	999
Surgery-2	Room 17	Bathroom	Before	-3 to -0.5	0	0	0	0	0	0	0	0
Surgery-2	Room 17	Bathroom	Before	-9 to -8	0	0	0	0	0	0	0	0
Surgery-2	Room 17	Bathroom	After	1	0	0	0	0	0	0	999	0
Surgery-2	Room 17	Bathroom	After	2	0	0	0	0	0	0	999	0
Surgery-2	Room 17	Bathroom	After	6	0	0	0	0	0	0	999	0
Surgery-2	Room 18	2-bed patient room	Before	0	0	0	0	0	0	999	0	0
Surgery-2	Room 18	2-bed patient room	Before	-3 to -0.5	0	0	0	0	0	0	0	0
Surgery-2	Room 18	2-bed patient room	Before	-9 to -8	0	0	0	0	0	0	0	0
Surgery-2	Room 18	2-bed patient room	After	1	0	0	0	0	0	0	999	0
Surgery-2	Room 18	2-bed patient room	After	2	0	0	0	0	0	0	999	0
Surgery-2	Room 18	2-bed patient room	After	6	0	0	0	0	0	0	999	0
Surgery-2	Room 19	Medication room	Before	0	0	0	0	0	0	999	0	999
Surgery-2	Room 19	Medication room	Before	-3 to -0.5	1	1	0	0	0	0	1	1
Surgery-2	Room 19	Medication room	Before	-9 to -8	0	0	0	0	0	0	0	0
Surgery-2	Room 19	Medication room	After	1	999	999	999	999	999	999	999	999
Surgery-2	Room 19	Medication room	After	2	999	999	999	999	999	999	999	999
Surgery-2	Room 19	Medication room	After	6	0	0	0	0	0	0	999	0
Surgery-2	Room 20	2-bed patient room	Before	0	0	0	0	0	0	999	0	0
Surgery-2	Room 20	2-bed patient room	Before	-3 to -0.5	0	0	0	0	0	0	0	0
Surgery-2	Room 20	2-bed patient room	Before	-9 to -8	0	0	0	0	0	0	0	0
Surgery-2	Room 20	2-bed patient room	After	1	0	0	0	0	0	0	999	0
Surgery-2	Room 20	2-bed patient room	After	2	0	0	0	0	0	0	999	0
Surgery-2	Room 20	2-bed patient room	After	6	0	0	0	0	0	0	999	0

## Sheet: Dirty utility rooms
S2 Table. All environmental culture data per sampling moment per room type. In the column Time Point, -9 to -8, sample was taken 8-9 months before the intervention; -3 to -0.5, sample was taken between 2 weeks and 3 months before the intervention; 0, sample was taken at the moment of the intervention; 1, sample was taken 1 month after the intervention; 2, sample was taken 2 months after the inter…
				Environmental Sampling Outcomes
Ward	Room	Before/After	Time Point	INNER	OUTER	1. Countertop	2. Wash basin	3. Faucet aerator	4. Siphon water	5. Drain
ICU-1	Dirty utility room 1	Before	-9 to -8	1	0	0	0	0	1	0
ICU-1	Dirty utility room 1	Before	-3 to -0.5	1	0	0	0	0	0	1
ICU-1	Dirty utility room 1	Before	0	0		0	0	NA	0	1
ICU-1	Dirty utility room 1	After	1	0	0	0	0	0	999	0
ICU-1	Dirty utility room 1	After	2	0	0	0	0	0	999	0
ICU-1	Dirty utility room 1	After	6	0	1	0	1	0	999	0
ICU-1	Dirty utility room 2	Before	-9 to -8	0	0	0	0	0	0	0
ICU-1	Dirty utility room 2	Before	-3 to -0.5	1	0	0	0	0	0	1
ICU-1	Dirty utility room 2	Before	0	0		0	0	NA	0	0
ICU-1	Dirty utility room 2	After	1	0	0	0	0	0	999	0
ICU-1	Dirty utility room 2	After	2	0	0	0	0	0	999	0
ICU-1	Dirty utility room 2	After	6	0	0	0	0	0	999	0
ICU-2	Dirty utility room 1	Before	-9 to -8	0	0	0	0	0	0	0
ICU-2	Dirty utility room 1	Before	-3 to -0.5	0	0	0	0	0	NA	0
ICU-2	Dirty utility room 1	Before	0	0		0	0	NA	0	0
ICU-2	Dirty utility room 1	After	1	0	0	0	0	0	999	0
ICU-2	Dirty utility room 1	After	2	0	0	0	0	0	999	0
ICU-2	Dirty utility room 1	After	6	1	1	0	1	0	999	1
ICU-2	Dirty utility room 1A	Before	-9 to -8	0	0	0	0	0	0	0
ICU-2	Dirty utility room 1A	Before	-3 to -0.5	0	0	0	0	NA	NA	0
ICU-2	Dirty utility room 1A	Before	0	0		0	0	NA	0	0
ICU-2	Dirty utility room 1A	After	1	0	0	0	0	0	999	0
ICU-2	Dirty utility room 1A	After	2	0	0	0	0	0	999	0
ICU-2	Dirty utility room 1A	After	6	1	0	0	0	0	999	1
ICU-2	Dirty utility room 2	Before	-9 to -8	0	0	0	0	0	0	0
ICU-2	Dirty utility room 2	Before	-3 to -0.5	1	0	0	0	0	NA	1
ICU-2	Dirty utility room 2	Before	0	0		0	0	NA	0	1
ICU-2	Dirty utility room 2	After	1	0	0	0	0	0	999	0
ICU-2	Dirty utility room 2	After	2	1	0	0	0	0	999	1
ICU-2	Dirty utility room 2	After	6	0	0	0	0	0	999	0
ICU-2	Dirty utility room 2A	Before	-9 to -8	1	0	0	0	0	0	1
ICU-2	Dirty utility room 2A	Before	-3 to -0.5	1	0	0	0	NA	NA	1
ICU-2	Dirty utility room 2A	Before	0	0		0	0	NA	0	1
ICU-2	Dirty utility room 2A	After	1	0	0	0	0	0	999	0
ICU-2	Dirty utility room 2A	After	2	0	0	0	0	0	999	0
ICU-2	Dirty utility room 2A	After	6	0	0	0	0	0	999	0
Gastroenterology and Hepatology	Dirty utility room 1	Before	-9 to -8	0	0	0	0	0	0	0
Gastroenterology and Hepatology	Dirty utility room 1	Before	-3 to -0.5	0	0	0	0	0	0	0
Gastroenterology and Hepatology	Dirty utility room 1	Before	0	0		0	0	NA	0	0
Gastroenterology and Hepatology	Dirty utility room 1	After	1	0	0	0	0	0	999	0
Gastroenterology and Hepatology	Dirty utility room 1	After	2	0	0	0	0	0	999	0
Gastroenterology and Hepatology	Dirty utility room 1	After	6	0	0	0	0	0	999	0
Surgery-1	Dirty utility room 1	Before	-9 to -8	1	0	0	0	0	0	1
Surgery-1	Dirty utility room 1	Before	-3 to -0.5	1	1	0	1	0	1	1
Surgery-1	Dirty utility room 1	Before	0	0		0	0	NA	0	1
Surgery-1	Dirty utility room 1	After	1	1	0	0	0	0	999	1
Surgery-1	Dirty utility room 1	After	2	0	0	0	0	0	999	0
Surgery-1	Dirty utility room 1	After	6	0	0	0	0	0	999	0
Surgery-1	Dirty utility room 1A	Before	-9 to -8	0	0	0	0	0	0	0
Surgery-1	Dirty utility room 1A	Before	-3 to -0.5	0	0	0	0	NA	0	0
Surgery-1	Dirty utility room 1A	Before	0	0		0	NA	NA	0	0
Surgery-1	Dirty utility room 1A	After	1	0	0	0	0	0	999	0
Surgery-1	Dirty utility room 1A	After	2	0	0	0	0	0	999	0
Surgery-1	Dirty utility room 1A	After	6	0	0	0	0	0	999	0
Surgery-2	Dirty utility room 1	Before	-9 to -8	1	0	0	0	0	1	1
Surgery-2	Dirty utility room 1	Before	-3 to -0.5	1	0	0	0	0	1	0
Surgery-2	Dirty utility room 1	Before	0	0		0	0	NA	0	0
Surgery-2	Dirty utility room 1	After	1	999	999	NA	NA	NA	999	NA
Surgery-2	Dirty utility room 1	After	2	1	0	0	0	0	999	1
Surgery-2	Dirty utility room 1	After	6	0	0	0	0	0	999	0
Pulmonology	Dirty utility room 1	Before	-9 to -8	1	0	0	0	0	0	1
Pulmonology	Dirty utility room 1	Before	-3 to -0.5	1	1	0	1	0	NA	1
Pulmonology	Dirty utility room 1	Before	0	0		0	0	NA	0	0
Pulmonology	Dirty utility room 1	After	1	1	0	0	0	0	999	1
Pulmonology	Dirty utility room 1	After	2	1	1	0	1	0	999	1
Pulmonology	Dirty utility room 1	After	6	1	0	0	0	0	999	1
Pulmonology	Dirty utility room 1A	Before	-9 to -8	0	0	0	0	0	0	0
Pulmonology	Dirty utility room 1A	Before	-3 to -0.5	1	1	0	1	NA	0	1
Pulmonology	Dirty utility room 1A	Before	0	0		0	0	NA	0	0
Pulmonology	Dirty utility room 1A	After	1	0	0	0	0	0	999	0
Pulmonology	Dirty utility room 1A	After	2	1	0	0	0	NA	999	1
Pulmonology	Dirty utility room 1A	After	6	0	0	0	0	0	999	0
