# Supplementary material for: Limiting spread of VIM-positive Pseudomonas aeruginosa from colonized sink drains in a tertiary care hospital: A before-and-after study
Source: PLoS One. 2023 Mar 24;18(3):e0282090. doi: 10.1371/journal.pone.0282090 (PMC10038242; doi:10.1371/journal.pone.0282090)
Supplement: S2 Table — In the column Time Point, -9 to -8, sample was taken 8–9 months before the intervention; -3 to -0.5, sample was taken between 2 weeks and 3 months before the intervention; 0, sample was taken at the moment of the intervention; 1, sample was taken 1 month after the intervention; 2, sample was taken 2 months after the intervention; 6, sample was taken 6 months after the intervention. In the columns under Environmental Sampling Outcomes, 1, surface positive for VIM-PA; 0, surface negative for VIM-PA; 999, missing sample. (XLSX) [file pone.0282090.s002.xlsx]

## Sheet: Before-and-after data
S2 Table. All environmental culture data per sampling moment per room type. In the column Time Point, -9 to -8, sample was taken 8-9 months before the intervention; -3 to -0.5, sample was taken between 2 weeks and 3 months before the intervention; 0, sample was taken at the moment of the intervention; 1, sample was taken 1 month after the intervention; 2, sample was taken 2 months after the inter…
						Environmental Sampling Outcomes
Ward	Room	Room Type	Before/After	Time Point	Date of Sampling	INNER	INNER without siphon water counted as positive	OUTER	1. Countertop	2. Wash basin	3. Faucet aerator	4. Siphon water	5. Drain
Gastroenterology and Hepatology	Room 1	4-bed patient room	Before	0	2013-09-09	0	0	0	0	0	999	0	0
Gastroenterology and Hepatology	Room 1	4-bed patient room	Before	-3 to -0.5	2013-07-29	0	0	0	0	0	0	0	0
Gastroenterology and Hepatology	Room 1	4-bed patient room	Before	-9 to -8	2013-01-08	0	0	0	0	0	0	0	0
Gastroenterology and Hepatology	Room 1	4-bed patient room	After	1	2013-10-07	0	0	0	0	0	0	999	0
Gastroenterology and Hepatology	Room 1	4-bed patient room	After	2	2013-11-04	0	0	0	0	0	0	999	0
Gastroenterology and Hepatology	Room 1	4-bed patient room	After	6	2014-03-11	0	0	0	0	0	0	999	0
Gastroenterology and Hepatology	Room 2	Bathroom	Before	0	2013-09-09	0	0	0	0	0	999	0	0
Gastroenterology and Hepatology	Room 2	Bathroom	Before	-3 to -0.5	2013-07-29	0	0	0	0	0	0	0	0
Gastroenterology and Hepatology	Room 2	Bathroom	Before	-9 to -8	2013-01-08	0	0	0	0	0	0	0	0
Gastroenterology and Hepatology	Room 2	Bathroom	After	1	2013-10-07	0	0	0	0	0	0	999	0
Gastroenterology and Hepatology	Room 2	Bathroom	After	2	2013-11-04	0	0	0	0	0	0	999	0
Gastroenterology and Hepatology	Room 2	Bathroom	After	6	2014-03-11	0	0	0	0	0	0	999	0
Gastroenterology and Hepatology	Room 3	4-bed patient room	Before	0	2013-09-09	0	0	0	0	0	999	0	0
Gastroenterology and Hepatology	Room 3	4-bed patient room	Before	-3 to -0.5	2013-08-02	0	0	0	0	0	0	0	0
Gastroenterology and Hepatology	Room 3	4-bed patient room	Before	-9 to -8	2013-01-07	1	1	0	0	0	0	1	1
Gastroenterology and Hepatology	Room 3	4-bed patient room	After	1	2013-10-07	0	0	0	0	0	0	999	0
Gastroenterology and Hepatology	Room 3	4-bed patient room	After	2	2013-11-04	0	0	0	0	0	0	999	0
Gastroenterology and Hepatology	Room 3	4-bed patient room	After	6	2014-03-11	0	0	0	0	0	0	999	0
Gastroenterology and Hepatology	Room 4	Medication room	Before	0	2013-09-13	1	1	0	0	0	999	0	1
Gastroenterology and Hepatology	Room 4	Medication room	Before	-3 to -0.5	2013-08-02	1	1	1	1	1	1	1	1
Gastroenterology and Hepatology	Room 4	Medication room	Before	-9 to -8	2013-01-08	1	1	1	0	1	0	1	1
Gastroenterology and Hepatology	Room 4	Medication room	After	1	2013-10-07	0	0	0	0	0	0	999	0
Gastroenterology and Hepatology	Room 4	Medication room	After	2	2013-11-04	1	1	0	0	0	0	999	1
Gastroenterology and Hepatology	Room 4	Medication room	After	6	2014-03-11	1	1	0	0	0	0	999	1
Gastroenterology and Hepatology	Room 5	2-bed patient room	Before	0	2013-09-13	1	1	0	0	0	999	1	1
Gastroenterology and Hepatology	Room 5	2-bed patient room	Before	-3 to -0.5	2013-07-29	1	1	0	0	0	0	1	1
Gastroenterology and Hepatology	Room 5	2-bed patient room	Before	-9 to -8	2013-01-08	0	0	0	0	0	0	0	0
Gastroenterology and Hepatology	Room 5	2-bed patient room	After	1	2013-10-07	0	0	0	0	0	0	999	0
Gastroenterology and Hepatology	Room 5	2-bed patient room	After	2	2013-11-04	0	0	0	0	0	0	999	0
Gastroenterology and Hepatology	Room 5	2-bed patient room	After	6	2014-03-11	0	0	0	0	0	0	999	0
Gastroenterology and Hepatology	Room 6	2-bed patient room	Before	0	2013-09-09	0	0	0	0	0	999	0	0
Gastroenterology and Hepatology	Room 6	2-bed patient room	Before	-3 to -0.5	2013-07-29	0	0	0	0	0	0	0	0
Gastroenterology and Hepatology	Room 6	2-bed patient room	Before	-9 to -8	2013-01-07	0	0	0	0	0	0	0	0
Gastroenterology and Hepatology	Room 6	2-bed patient room	After	1	2013-10-07	0	0	0	0	0	0	999	0
Gastroenterology and Hepatology	Room 6	2-bed patient room	After	2	2013-11-04	0	0	0	0	0	0	999	0
Gastroenterology and Hepatology	Room 6	2-bed patient room	After	6	2014-03-11	0	0	0	0	0	0	999	0
Gastroenterology and Hepatology	Room 7	Bathroom	Before	0	NA	999	999	999	999	999	999	999	999
Gastroenterology and Hepatology	Room 7	Bathroom	Before	-3 to -0.5	2013-07-29	999	999	999	999	999	999	999	999
Gastroenterology and Hepatology	Room 7	Bathroom	Before	-9 to -8	2013-01-07	999	999	999	999	999	999	999	999
Gastroenterology and Hepatology	Room 7	Bathroom	After	1	2013-10-07	999	999	999	999	999	999	999	999
Gastroenterology and Hepatology	Room 7	Bathroom	After	2	2013-11-04	0	0	0	0	0	0	999	0
Gastroenterology and Hepatology	Room 7	Bathroom	After	6	2014-03-11	0	0	0	0	0	0	999	0
Gastroenterology and Hepatology	Room 8	Bathroom	Before	0	2013-09-09	0	0	0	0	0	999	0	0
Gastroenterology and Hepatology	Room 8	Bathroom	Before	-3 to -0.5	2013-07-29	0	0	0	0	0	0	0	0
Gastroenterology and Hepatology	Room 8	Bathroom	Before	-9 to -8	2013-01-08	0	0	0	0	0	0	0	0
Gastroenterology and Hepatology	Room 8	Bathroom	After	1	2013-10-07	0	0	0	0	0	0	999	0
Gastroenterology and Hepatology	Room 8	Bathroom	After	2	2013-11-04	0	0	0	0	0	0	999	0
Gastroenterology and Hepatology	Room 8	Bathroom	After	6	2014-03-11	0	0	0	0	0	0	999	0
Gastroenterology and Hepatology	Room 8A	Bathroom	Before	0	2013-09-09	0	0	0	0	0	999	0	0
Gastroenterology and Hepatology	Room 8A	Bathroom	Before	-3 to -0.5	2013-07-29	999	999	999	999	999	999	999	999
Gastroenterology and Hepatology	Room 8A	Bathroom	Before	-9 to -8	2013-01-07	999	999	999	999	999	999	999	999
Gastroenterology and Hepatology	Room 8A	Bathroom	After	1	2013-10-07	0	0	0	0	0	0	999	0
Gastroenterology and Hepatology	Room 8A	Bathroom	After	2	2013-11-04	0	0	0	0	0	0	999	0
Gastroenterology and Hepatology	Room 8A	Bathroom	After	6	2014-03-11	0	0	0	0	0	0	999	0
Gastroenterology and Hepatology	Room 8D	Bathroom	Before	0	2013-09-09	0	0	0	0	0	999	0	0
Gastroenterology and Hepatology	Room 8D	Bathroom	Before	-3 to -0.5	2013-07-29	999	999	999	999	999	999	999	999
Gastroenterology and Hepatology	Room 8D	Bathroom	Before	-9 to -8	2013-01-07	999	999	999	999	999	999	999	999
Gastroenterology and Hepatology	Room 8D	Bathroom	After	1	2013-10-07	0	0	0	0	0	0	999	0
Gastroenterology and Hepatology	Room 8D	Bathroom	After	2	2013-11-04	0	0	0	0	0	0	999	0
Gastroenterology and Hepatology	Room 8D	Bathroom	After	6	2014-03-11	0	0	0	0	0	0	999	0
Gastroenterology and Hepatology	Room 9	2-bed patient room	Before	0	2013-09-09	0	0	0	0	0	999	0	0
Gastroenterology and Hepatology	Room 9	2-bed patient room	Before	-3 to -0.5	2013-07-29	0	0	0	0	0	0	0	0
Gastroenterology and Hepatology	Room 9	2-bed patient room	Before	-9 to -8	2013-01-08	0	0	0	0	0	0	0	0
Gastroenterology and Hepatology	Room 9	2-bed patient room	After	1	2013-10-07	0	0	0	0	0	0	999	0
Gastroenterology and Hepatology	Room 9	2-bed patient room	After	2	2013-11-04	0	0	0	0	0	0	999	0
Gastroenterology and Hepatology	Room 9	2-bed patient room	After	6	2014-03-11	0	0	0	0	0	0	999	0
Gastroenterology and Hepatology	Room 10	2-bed patient room	Before	0	2013-09-09	0	0	0	0	0	999	0	0
Gastroenterology and Hepatology	Room 10	2-bed patient room	Before	-3 to -0.5	2013-07-29	0	0	0	0	0	0	0	0
Gastroenterology and Hepatology	Room 10	2-bed patient room	Before	-9 to -8	2013-01-07	0	0	0	0	0	0	0	0
Gastroenterology and Hepatology	Room 10	2-bed patient room	After	1	2013-10-07	0	0	0	0	0	0	999	0
Gastroenterology and Hepatology	Room 10	2-bed patient room	After	2	2013-11-04	0	0	0	0	0	0	999	0
Gastroenterology and Hepatology	Room 10	2-bed patient room	After	6	2014-03-11	0	0	0	0	0	0	999	0
Gastroenterology and Hepatology	Room 11	2-bed patient room	Before	0	2013-09-09	1	1	0	0	0	999	1	1
Gastroenterology and Hepatology	Room 11	2-bed patient room	Before	-3 to -0.5	2013-08-02	1	1	1	0	1	0	1	1
Gastroenterology and Hepatology	Room 11	2-bed patient room	Before	-9 to -8	2013-01-07	1	1	0	0	0	0	1	1
Gastroenterology and Hepatology	Room 11	2-bed patient room	After	1	2013-10-07	0	0	0	0	0	0	999	0
Gastroenterology and Hepatology	Room 11	2-bed patient room	After	2	2013-11-04	0	0	0	0	0	0	999	0
Gastroenterology and Hepatology	Room 11	2-bed patient room	After	6	2014-03-11	1	1	0	0	0	0	999	1
Gastroenterology and Hepatology	Room 12	4-bed patient room	Before	0	2013-09-12	1	1	0	0	0	999	0	1
Gastroenterology and Hepatology	Room 12	4-bed patient room	Before	-3 to -0.5	2013-07-29	1	1	0	0	0	0	1	1
Gastroenterology and Hepatology	Room 12	4-bed patient room	Before	-9 to -8	2013-01-07	0	0	0	0	0	0	0	0
Gastroenterology and Hepatology	Room 12	4-bed patient room	After	1	2013-10-07	0	0	0	0	0	0	999	0
Gastroenterology and Hepatology	Room 12	4-bed patient room	After	2	2013-11-04	0	0	0	0	0	0	999	0
Gastroenterology and Hepatology	Room 12	4-bed patient room	After	6	2014-03-11	0	0	0	0	0	0	999	0
Gastroenterology and Hepatology	Room 13	2-bed patient room	Before	0	2013-09-09	0	0	0	0	0	999	0	0
Gastroenterology and Hepatology	Room 13	2-bed patient room	Before	-3 to -0.5	2013-07-29	0	0	0	0	0	0	0	0
Gastroenterology and Hepatology	Room 13	2-bed patient room	Before	-9 to -8	2013-01-08	0	0	0	0	0	0	0	0
Gastroenterology and Hepatology	Room 13	2-bed patient room	After	1	2013-10-07	0	0	0	0	0	0	999	0
Gastroenterology and Hepatology	Room 13	2-bed patient room	After	2	2013-11-04	0	0	0	0	0	0	999	0
Gastroenterology and Hepatology	Room 13	2-bed patient room	After	6	2014-03-11	0	0	0	0	0	0	999	0
Gastroenterology and Hepatology	Room 14	Bathroom	Before	0	2013-09-09	0	0	0	0	0	999	0	0
Gastroenterology and Hepatology	Room 14	Bathroom	Before	-3 to -0.5	2013-07-29	0	0	0	0	0	0	0	0
Gastroenterology and Hepatology	Room 14	Bathroom	Before	-9 to -8	2013-01-08	0	0	0	0	0	0	0	0
Gastroenterology and Hepatology	Room 14	Bathroom	After	1	2013-10-07	0	0	0	0	0	0	999	0
Gastroenterology and Hepatology	Room 14	Bathroom	After	2	2013-11-04	0	0	0	0	0	0	999	0
Gastroenterology and Hepatology	Room 14	Bathroom	After	6	2014-03-11	0	0	0	0	0	0	999	0
Gastroenterology and Hepatology	Room 15	4-bed patient room	Before	0	2013-09-09	0	0	0	0	0	999	0	0
Gastroenterology and Hepatology	Room 15	4-bed patient room	Before	-3 to -0.5	2013-07-29	0	0	0	0	0	0	0	0
Gastroenterology and Hepatology	Room 15	4-bed patient room	Before	-9 to -8	2013-01-07	0	0	0	0	0	0	0	0
Gastroenterology and Hepatology	Room 15	4-bed patient room	After	1	2013-10-07	0	0	0	0	0	0	999	0
Gastroenterology and Hepatology	Room 15	4-bed patient room	After	2	2013-11-04	0	0	0	0	0	0	999	0
Gastroenterology and Hepatology	Room 15	4-bed patient room	After	6	2014-03-11	0	0	0	0	0	0	999	0
Gastroenterology and Hepatology	Room 16	2-bed patient room	Before	0	2013-09-09	0	0	0	0	0	999	0	0
Gastroenterology and Hepatology	Room 16	2-bed patient room	Before	-3 to -0.5	2013-07-29	1	1	0	0	0	0	1	1
Gastroenterology and Hepatology	Room 16	2-bed patient room	Before	-9 to -8	2013-01-08	0	0	0	0	0	0	0	0
Gastroenterology and Hepatology	Room 16	2-bed patient room	After	1	2013-10-07	0	0	0	0	0	0	999	0
Gastroenterology and Hepatology	Room 16	2-bed patient room	After	2	2013-11-04	0	0	0	0	0	0	999	0
Gastroenterology and Hepatology	Room 16	2-bed patient room	After	6	2014-03-11	0	0	0	0	0	0	999	0
Gastroenterology and Hepatology	Room 17	HCP spaces	Before	0	NA	999	999	999	999	999	999	999	999
Gastroenterology and Hepatology	Room 17	HCP spaces	Before	-3 to -0.5	2013-07-29	999	999	999	999	999	999	999	999
Gastroenterology and Hepatology	Room 17	HCP spaces	Before	-9 to -8	2013-01-07	999	999	999	999	999	999	999	999
Gastroenterology and Hepatology	Room 17	HCP spaces	After	1	2013-10-07	999	999	999	999	999	999	999	999
Gastroenterology and Hepatology	Room 17	HCP spaces	After	2	2013-11-04	0	0	0	0	0	0	999	0
Gastroenterology and Hepatology	Room 17	HCP spaces	After	6	2014-03-11	0	0	0	0	0	0	999	0
ICU-1	Room 1	ICU single-occupancy patient room	Before	0	2013-08-27	1	1	0	0	0	999	0	1
ICU-1	Room 1	ICU single-occupancy patient room	Before	-3 to -0.5	2013-06-03	1	0	0	0	0	0	1	0
ICU-1	Room 1	ICU single-occupancy patient room	Before	-9 to -8	2013-01-09	1	0	0	0	0	0	1	0
ICU-1	Room 1	ICU single-occupancy patient room	After	1	2013-09-23	0	0	0	0	0	0	999	0
ICU-1	Room 1	ICU single-occupancy patient room	After	2	2013-10-22	0	0	0	0	0	0	999	0
ICU-1	Room 1	ICU single-occupancy patient room	After	6	2014-02-04	0	0	0	0	0	0	999	0
ICU-1	Room 2	ICU single-occupancy patient isolation room	Before	0	2013-07-31	0	0	0	0	999	999	0	0
ICU-1	Room 2	ICU single-occupancy patient isolation room	Before	-3 to -0.5	2013-06-03	1	0	0	0	0	0	1	0
ICU-1	Room 2	ICU single-occupancy patient isolation room	Before	-9 to -8	2013-01-09	1	1	0	0	0	0	1	1
ICU-1	Room 2	ICU single-occupancy patient isolation room	After	1	2013-08-26	0	0	0	0	0	0	999	0
ICU-1	Room 2	ICU single-occupancy patient isolation room	After	2	2013-09-26	0	0	0	0	0	0	999	0
ICU-1	Room 2	ICU single-occupancy patient isolation room	After	6	2014-02-04	1	1	0	0	0	0	999	1
ICU-1	Room 2A	Anteroom of ICU single-occupancy patient isolation room	Before	0	2013-07-31	0	0	0	0	999	999	0	0
ICU-1	Room 2A	Anteroom of ICU single-occupancy patient isolation room	Before	-3 to -0.5	2013-06-03	0	0	0	0	0	0	0	0
ICU-1	Room 2A	Anteroom of ICU single-occupancy patient isolation room	Before	-9 to -8	2013-01-08	0	0	0	0	0	0	0	0
ICU-1	Room 2A	Anteroom of ICU single-occupancy patient isolation room	After	1	2013-08-26	0	0	0	0	0	0	999	0
ICU-1	Room 2A	Anteroom of ICU single-occupancy patient isolation room	After	2	2013-09-26	0	0	0	0	0	0	999	0
ICU-1	Room 2A	Anteroom of ICU single-occupancy patient isolation room	After	6	2014-02-04	0	0	0	0	0	0	999	0
ICU-1	Room 3	ICU single-occupancy patient room	Before	0	2013-08-27	1	1	0	0	0	999	0	0
ICU-1	Room 3	ICU single-occupancy patient room	Before	-3 to -0.5	2013-06-03	0	0	0	0	0	0	0	0
ICU-1	Room 3	ICU single-occupancy patient room	Before	-9 to -8	2013-01-01	0	0	0	0	0	0	0	0
ICU-1	Room 3	ICU single-occupancy patient room	After	1	2013-09-23	0	0	0	0	0	0	999	0
ICU-1	Room 3	ICU single-occupancy patient room	After	2	2013-10-22	0	0	0	0	0	0	999	0
ICU-1	Room 3	ICU single-occupancy patient room	After	6	2014-02-04	0	0	0	0	0	0	999	0
ICU-1	Room 4	ICU single-occupancy patient room	Before	0	2013-07-31	1	1	0	0	999	999	0	1
ICU-1	Room 4	ICU single-occupancy patient room	Before	-3 to -0.5	2013-06-03	1	0	0	0	0	0	1	0
ICU-1	Room 4	ICU single-occupancy patient room	Before	-9 to -8	2013-01-09	0	0	0	0	0	0	0	0
ICU-1	Room 4	ICU single-occupancy patient room	After	1	2013-08-26	0	0	0	0	0	0	999	0
ICU-1	Room 4	ICU single-occupancy patient room	After	2	2013-09-26	0	0	0	0	0	0	999	0
ICU-1	Room 4	ICU single-occupancy patient room	After	6	2014-02-04	1	1	0	0	0	0	999	1
ICU-1	Room 5	ICU single-occupancy patient room	Before	0	2013-08-27	1	1	0	0	0	999	0	1
ICU-1	Room 5	ICU single-occupancy patient room	Before	-3 to -0.5	2013-06-03	1	1	0	0	0	0	1	1
ICU-1	Room 5	ICU single-occupancy patient room	Before	-9 to -8	2013-01-09	1	1	0	0	0	0	0	1
ICU-1	Room 5	ICU single-occupancy patient room	After	1	2013-09-23	0	0	0	0	0	0	999	0
ICU-1	Room 5	ICU single-occupancy patient room	After	2	2013-10-22	0	0	0	0	0	0	999	0
ICU-1	Room 5	ICU single-occupancy patient room	After	6	2014-02-04	0	0	0	0	0	0	999	0
ICU-1	Room 6	ICU single-occupancy patient room	Before	0	2013-07-31	0	0	0	0	999	999	0	0
ICU-1	Room 6	ICU single-occupancy patient room	Before	-3 to -0.5	2013-06-03	0	0	0	0	0	0	0	0
ICU-1	Room 6	ICU single-occupancy patient room	Before	-9 to -8	2013-01-09	0	0	0	0	0	0	0	0
ICU-1	Room 6	ICU single-occupancy patient room	After	1	2013-08-26	0	0	0	0	0	0	999	0
ICU-1	Room 6	ICU single-occupancy patient room	After	2	2013-09-26	0	0	0	0	0	0	999	0
ICU-1	Room 6	ICU single-occupancy patient room	After	6	2014-02-04	0	0	0	0	0	0	999	0
ICU-1	Room 6A	HCP spaces	Before	0	2013-08-27	0	0	0	0	0	999	0	0
ICU-1	Room 6A	HCP spaces	Before	-3 to -0.5	2013-06-07	0	0	0	0	0	0	0	0
ICU-1	Room 6A	HCP spaces	Before	-9 to -8	2013-01-09	1	3	1	0	1	0	1	0
ICU-1	Room 6A	HCP spaces	After	1	2013-09-23	0	0	0	0	0	0	999	0
ICU-1	Room 6A	HCP spaces	After	2	2013-10-22	0	0	0	0	0	0	999	0
ICU-1	Room 6A	HCP spaces	After	6	2014-02-04	0	0	0	0	0	0	999	0
ICU-1	Room 7	ICU single-occupancy patient room	Before	0	2013-08-27	1	1	0	0	0	999	0	0
ICU-1	Room 7	ICU single-occupancy patient room	Before	-3 to -0.5	2013-06-03	0	0	0	0	0	0	0	0
ICU-1	Room 7	ICU single-occupancy patient room	Before	-9 to -8	2013-01-09	0	0	0	0	0	0	0	0
ICU-1	Room 7	ICU single-occupancy patient room	After	1	2013-09-23	0	0	0	0	0	0	999	0
ICU-1	Room 7	ICU single-occupancy patient room	After	2	2013-10-22	0	0	0	0	0	0	999	0
ICU-1	Room 7	ICU single-occupancy patient room	After	6	2014-02-04	0	0	0	0	0	0	999	0
ICU-1	Room 8	ICU single-occupancy patient room	Before	0	2013-06-03	999	999	999	999	999	999	999	999
ICU-1	Room 8	ICU single-occupancy patient room	Before	-3 to -0.5	2013-06-03	0	0	0	0	0	0	0	0
ICU-1	Room 8	ICU single-occupancy patient room	Before	-9 to -8	2013-01-09	0	0	0	0	0	0	0	0
ICU-1	Room 8	ICU single-occupancy patient room	After	1	2013-08-26	0	0	0	0	0	0	999	0
ICU-1	Room 8	ICU single-occupancy patient room	After	2	2013-09-26	0	0	0	0	0	0	999	0
ICU-1	Room 8	ICU single-occupancy patient room	After	6	2014-02-04	1	1	1	0	1	0	999	1
ICU-1	Room 9	ICU single-occupancy patient isolation room	Before	0	2013-08-27	1	1	0	0	0	999	0	1
ICU-1	Room 9	ICU single-occupancy patient isolation room	Before	-3 to -0.5	2013-06-03	1	1	0	0	0	0	1	1
ICU-1	Room 9	ICU single-occupancy patient isolation room	Before	-9 to -8	2013-01-09	0	0	0	0	0	0	0	0
ICU-1	Room 9	ICU single-occupancy patient isolation room	After	1	2013-09-23	0	0	0	0	0	0	999	0
ICU-1	Room 9	ICU single-occupancy patient isolation room	After	2	2013-10-22	0	0	0	0	0	0	999	0
ICU-1	Room 9	ICU single-occupancy patient isolation room	After	6	2014-02-04	0	0	0	0	0	0	999	0
ICU-1	Room 9A	Anteroom of ICU single-occupancy patient isolation room	Before	0	2013-08-27	0	0	0	0	0	999	0	0
ICU-1	Room 9A	Anteroom of ICU single-occupancy patient isolation room	Before	-3 to -0.5	2013-06-03	0	0	0	0	0	0	0	0
ICU-1	Room 9A	Anteroom of ICU single-occupancy patient isolation room	Before	-9 to -8	2013-01-09	0	0	0	0	0	0	0	0
ICU-1	Room 9A	Anteroom of ICU single-occupancy patient isolation room	After	1	2013-09-23	0	0	0	0	0	0	999	0
ICU-1	Room 9A	Anteroom of ICU single-occupancy patient isolation room	After	2	2013-10-22	0	0	0	0	0	0	999	0
ICU-1	Room 9A	Anteroom of ICU single-occupancy patient isolation room	After	6	2014-02-04	0	0	0	0	0	0	999	0
ICU-1	Room 10	Bathroom	Before	0	2013-08-27	0	0	0	0	0	999	0	0
ICU-1	Room 10	Bathroom	Before	-3 to -0.5	2013-06-03	0	0	0	0	0	0	0	0
ICU-1	Room 10	Bathroom	Before	-9 to -8	2013-01-09	0	0	0	0	0	0	0	0
ICU-1	Room 10	Bathroom	After	1	2013-09-23	0	0	0	0	0	0	999	0
ICU-1	Room 10	Bathroom	After	2	2013-10-22	0	0	0	0	0	0	999	0
ICU-1	Room 10	Bathroom	After	6	2014-02-04	0	0	0	0	0	0	999	0
ICU-1	Room 11	ICU single-occupancy patient isolation room	Before	0	2013-07-31	0	0	0	0	999	999	0	0
ICU-1	Room 11	ICU single-occupancy patient isolation room	Before	-3 to -0.5	2013-06-03	1	3	0	0	0	0	1	0
ICU-1	Room 11	ICU single-occupancy patient isolation room	Before	-9 to -8	2013-01-08	0	0	0	0	0	0	0	0
ICU-1	Room 11	ICU single-occupancy patient isolation room	After	1	2013-08-26	0	0	0	0	0	0	999	0
ICU-1	Room 11	ICU single-occupancy patient isolation room	After	2	2013-09-26	0	0	0	0	0	0	999	0
ICU-1	Room 11	ICU single-occupancy patient isolation room	After	6	2014-02-04	0	0	0	0	0	0	999	0
ICU-1	Room 11A	Anteroom of ICU single-occupancy patient isolation room	Before	0	2013-07-31	0	0	0	0	999	999	0	0
ICU-1	Room 11A	Anteroom of ICU single-occupancy patient isolation room	Before	-3 to -0.5	2013-06-03	0	0	0	0	0	0	0	0
ICU-1	Room 11A	Anteroom of ICU single-occupancy patient isolation room	Before	-9 to -8	2013-01-08	0	0	0	0	0	0	0	0
ICU-1	Room 11A	Anteroom of ICU single-occupancy patient isolation room	After	1	2013-08-26	0	0	0	0	0	0	999	0
ICU-1	Room 11A	Anteroom of ICU single-occupancy patient isolation room	After	2	2013-09-26	0	0	0	0	0	0	999	0
ICU-1	Room 11A	Anteroom of ICU single-occupancy patient isolation room	After	6	2014-02-04	0	0	0	0	0	0	999	0
ICU-1	Room 12	ICU single-occupancy patient room	Before	0	2013-07-31	0	0	0	0	999	999	0	0
ICU-1	Room 12	ICU single-occupancy patient room	Before	-3 to -0.5	2013-06-03	1	1	0	0	0	0	0	1
ICU-1	Room 12	ICU single-occupancy patient room	Before	-9 to -8	2013-01-08	1	1	0	0	0	0	0	1
ICU-1	Room 12	ICU single-occupancy patient room	After	1	2013-08-26	0	0	0	0	0	0	999	0
ICU-1	Room 12	ICU single-occupancy patient room	After	2	2013-09-26	0	0	0	0	0	0	999	0
ICU-1	Room 12	ICU single-occupancy patient room	After	6	2014-02-04	1	1	0	0	0	0	999	1
ICU-1	Room 13	ICU single-occupancy patient isolation room	Before	0	2013-08-27	1	1	0	0	0	999	0	1
ICU-1	Room 13	ICU single-occupancy patient isolation room	Before	-3 to -0.5	2013-06-03	1	1	1	0	1	0	1	1
ICU-1	Room 13	ICU single-occupancy patient isolation room	Before	-9 to -8	2013-01-09	1	0	1	0	0	1	1	0
ICU-1	Room 13	ICU single-occupancy patient isolation room	After	1	2013-09-23	1	1	0	0	0	0	999	1
ICU-1	Room 13	ICU single-occupancy patient isolation room	After	2	2013-10-22	1	1	0	0	0	0	999	1
ICU-1	Room 13	ICU single-occupancy patient isolation room	After	6	2014-02-27	1	1	0	0	0	0	999	1
ICU-1	Room 13A	Anteroom of ICU single-occupancy patient isolation room	Before	0	2013-08-27	0	0	0	0	0	999	0	0
ICU-1	Room 13A	Anteroom of ICU single-occupancy patient isolation room	Before	-3 to -0.5	2013-06-03	0	0	0	0	0	0	0	0
ICU-1	Room 13A	Anteroom of ICU single-occupancy patient isolation room	Before	-9 to -8	2013-01-09	0	0	0	0	0	0	0	0
ICU-1	Room 13A	Anteroom of ICU single-occupancy patient isolation room	After	1	2013-09-23	0	0	0	0	0	0	999	0
ICU-1	Room 13A	Anteroom of ICU single-occupancy patient isolation room	After	2	2013-10-22	0	0	0	0	0	0	999	0
ICU-1	Room 13A	Anteroom of ICU single-occupancy patient isolation room	After	6	2014-02-04	0	0	0	0	0	0	999	0
ICU-1	Room 14	ICU single-occupancy patient room	Before	0	2013-07-31	1	1	0	0	999	999	0	1
ICU-1	Room 14	ICU single-occupancy patient room	Before	-3 to -0.5	2013-06-07	1	1	1	0	1	0	1	1
ICU-1	Room 14	ICU single-occupancy patient room	Before	-9 to -8	2013-01-08	1	1	1	0	1	0	1	1
ICU-1	Room 14	ICU single-occupancy patient room	After	1	2013-08-26	0	0	0	0	0	0	999	0
ICU-1	Room 14	ICU single-occupancy patient room	After	2	2013-09-26	0	0	0	0	0	0	999	0
ICU-1	Room 14	ICU single-occupancy patient room	After	6	2014-02-04	0	0	0	0	0	0	999	0
ICU-1	Room 15	ICU single-occupancy patient room	Before	0	2013-08-27	0	0	0	0	0	999	0	0
ICU-1	Room 15	ICU single-occupancy patient room	Before	-3 to -0.5	2013-06-03	1	3	0	0	0	0	1	0
ICU-1	Room 15	ICU single-occupancy patient room	Before	-9 to -8	2013-01-09	0	0	0	0	0	0	0	0
ICU-1	Room 15	ICU single-occupancy patient room	After	1	2013-08-26	999	999	999	999	999	999	999	999
ICU-1	Room 15	ICU single-occupancy patient room	After	2	2013-10-22	0	0	0	0	0	0	999	0
ICU-1	Room 15	ICU single-occupancy patient room	After	6	2014-02-04	0	0	0	0	0	0	999	0
ICU-1	Room 16	ICU single-occupancy patient room	Before	0	2013-07-31	1	1	0	0	999	999	0	1
ICU-1	Room 16	ICU single-occupancy patient room	Before	-3 to -0.5	2013-06-03	1	1	0	0	0	0	1	1
ICU-1	Room 16	ICU single-occupancy patient room	Before	-9 to -8	2013-01-08	1	1	0	0	0	0	1	1
ICU-1	Room 16	ICU single-occupancy patient room	After	1	2013-08-26	0	0	0	0	0	0	999	0
ICU-1	Room 16	ICU single-occupancy patient room	After	2	2013-09-26	0	0	0	0	0	0	999	0
ICU-1	Room 16	ICU single-occupancy patient room	After	6	2014-02-04	0	0	0	0	0	0	999	0
ICU-1	Room 17	ICU single-occupancy patient room	Before	0	2013-08-27	1	0	1	1	0	999	1	0
ICU-1	Room 17	ICU single-occupancy patient room	Before	-3 to -0.5	2013-06-03	1	1	1	0	1	0	1	1
ICU-1	Room 17	ICU single-occupancy patient room	Before	-9 to -8	2013-01-09	0	0	0	0	0	0	0	0
ICU-1	Room 17	ICU single-occupancy patient room	After	1	2013-09-23	0	0	0	0	0	0	999	0
ICU-1	Room 17	ICU single-occupancy patient room	After	2	2013-10-22	0	0	0	0	0	0	999	0
ICU-1	Room 17	ICU single-occupancy patient room	After	6	2014-02-04	0	0	0	0	0	0	999	0
ICU-1	Room 18	ICU single-occupancy patient room	Before	0	2013-07-31	1	1	0	0	999	999	0	1
ICU-1	Room 18	ICU single-occupancy patient room	Before	-3 to -0.5	2013-06-07	1	1	0	0	0	0	1	1
ICU-1	Room 18	ICU single-occupancy patient room	Before	-9 to -8	2013-01-08	1	1	1	0	1	0	1	1
ICU-1	Room 18	ICU single-occupancy patient room	After	1	2013-08-26	0	0	0	0	0	0	999	0
ICU-1	Room 18	ICU single-occupancy patient room	After	2	2013-09-26	1	1	1	0	1	0	999	1
ICU-1	Room 18	ICU single-occupancy patient room	After	6	2014-02-04	0	0	0	0	0	0	999	0
ICU-1	Room 19	ICU single-occupancy patient room	Before	0	2013-08-27	1	3	0	0	0	999	1	0
ICU-1	Room 19	ICU single-occupancy patient room	Before	-3 to -0.5	2013-06-03	0	0	0	0	0	0	0	0
ICU-1	Room 19	ICU single-occupancy patient room	Before	-9 to -8	2013-01-09	0	0	0	0	0	0	0	0
ICU-1	Room 19	ICU single-occupancy patient room	After	1	2013-09-23	0	0	0	0	0	0	999	0
ICU-1	Room 19	ICU single-occupancy patient room	After	2	2013-10-22	0	0	0	0	0	0	999	0
ICU-1	Room 19	ICU single-occupancy patient room	After	6	2014-02-04	0	0	0	0	0	0	999	0
ICU-1	Room 20	Bathroom	Before	0	2013-08-27	0	0	0	0	0	999	0	0
ICU-1	Room 20	Bathroom	Before	-3 to -0.5	2013-06-03	0	0	0	0	0	0	0	0
ICU-1	Room 20	Bathroom	Before	-9 to -8	2013-01-09	0	0	0	0	0	0	0	0
ICU-1	Room 20	Bathroom	After	1	2013-09-23	0	0	0	0	0	0	999	0
ICU-1	Room 20	Bathroom	After	2	2013-10-22	0	0	0	0	0	0	999	0
ICU-1	Room 20	Bathroom	After	6	2014-02-04	0	0	0	0	0	0	999	0
ICU-2	Room 1	ICU single-occupancy patient room	Before	0	2013-09-23	0	0	0	0	0	999	0	0
ICU-2	Room 1	ICU single-occupancy patient room	Before	-3 to -0.5	2013-08-28	0	0	0	0	0	0	0	0
ICU-2	Room 1	ICU single-occupancy patient room	Before	-9 to -8	2013-01-15	1	3	0	0	0	0	1	0
ICU-2	Room 1	ICU single-occupancy patient room	After	1	2013-10-21	0	0	0	0	0	0	999	0
ICU-2	Room 1	ICU single-occupancy patient room	After	2	2013-11-18	0	0	0	0	0	0	999	0
ICU-2	Room 1	ICU single-occupancy patient room	After	6	2014-05-26	0	0	0	0	0	0	999	0
ICU-2	Room 2	ICU single-occupancy patient isolation room	Before	0	2013-09-20	1	1	0	0	0	999	0	1
ICU-2	Room 2	ICU single-occupancy patient isolation room	Before	-3 to -0.5	2013-08-28	1	1	1	0	1	0	1	1
ICU-2	Room 2	ICU single-occupancy patient isolation room	Before	-9 to -8	2013-01-15	1	1	0	0	0	0	1	1
ICU-2	Room 2	ICU single-occupancy patient isolation room	After	1	2013-10-21	1	1	0	0	0	0	999	1
ICU-2	Room 2	ICU single-occupancy patient isolation room	After	2	2013-11-18	1	1	1	0	1	0	999	1
ICU-2	Room 2	ICU single-occupancy patient isolation room	After	6	2014-05-26	0	0	0	0	0	0	999	0
ICU-2	Room 2A	Anteroom of ICU single-occupancy patient isolation room	Before	0	2013-09-20	1	1	0	0	0	999	0	1
ICU-2	Room 2A	Anteroom of ICU single-occupancy patient isolation room	Before	-3 to -0.5	2013-08-28	1	1	0	0	0	0	1	1
ICU-2	Room 2A	Anteroom of ICU single-occupancy patient isolation room	Before	-9 to -8	2013-01-15	0	0	0	0	0	0	0	0
ICU-2	Room 2A	Anteroom of ICU single-occupancy patient isolation room	After	1	2013-10-21	0	0	0	0	0	0	999	0
ICU-2	Room 2A	Anteroom of ICU single-occupancy patient isolation room	After	2	2013-11-18	0	0	0	0	0	0	999	0
ICU-2	Room 2A	Anteroom of ICU single-occupancy patient isolation room	After	6	2014-05-26	0	0	0	0	0	0	999	0
ICU-2	Room 3	ICU single-occupancy patient room	Before	0	2013-09-20	1	1	0	0	0	999	0	1
ICU-2	Room 3	ICU single-occupancy patient room	Before	-3 to -0.5	2013-08-28	1	1	0	0	0	0	0	1
ICU-2	Room 3	ICU single-occupancy patient room	Before	-9 to -8	2013-01-15	1	0	0	0	0	0	1	0
ICU-2	Room 3	ICU single-occupancy patient room	After	1	2013-10-21	0	0	0	0	0	0	999	0
ICU-2	Room 3	ICU single-occupancy patient room	After	2	2013-11-18	0	0	0	0	0	0	999	0
ICU-2	Room 3	ICU single-occupancy patient room	After	6	2014-05-28	1	1	0	0	0	0	999	1
ICU-2	Room 4	ICU single-occupancy patient room	Before	0	2013-09-20	1	1	0	0	0	999	0	1
ICU-2	Room 4	ICU single-occupancy patient room	Before	-3 to -0.5	2013-08-28	1	1	0	0	0	0	1	1
ICU-2	Room 4	ICU single-occupancy patient room	Before	-9 to -8	2013-01-15	1	1	0	0	0	0	1	1
ICU-2	Room 4	ICU single-occupancy patient room	After	1	2013-10-21	0	0	0	0	0	0	999	0
ICU-2	Room 4	ICU single-occupancy patient room	After	2	2013-11-18	0	0	0	0	0	0	999	0
ICU-2	Room 4	ICU single-occupancy patient room	After	6	2014-05-28	1	1	0	0	0	0	999	1
ICU-2	Room 5	ICU single-occupancy patient room	Before	0	2013-09-23	0	0	999	999	999	999	999	0
ICU-2	Room 5	ICU single-occupancy patient room	Before	-3 to -0.5	2013-08-28	0	0	0	0	0	0	0	0
ICU-2	Room 5	ICU single-occupancy patient room	Before	-9 to -8	2013-01-15	1	1	0	0	0	0	0	1
ICU-2	Room 5	ICU single-occupancy patient room	After	1	2013-10-21	0	0	0	0	0	0	999	0
ICU-2	Room 5	ICU single-occupancy patient room	After	2	2013-11-18	0	0	0	0	0	0	999	0
ICU-2	Room 5	ICU single-occupancy patient room	After	6	2014-06-03	1	1	0	0	0	0	999	1
ICU-2	Room 6	ICU single-occupancy patient room	Before	0	2013-09-23	0	0	999	999	999	999	999	0
ICU-2	Room 6	ICU single-occupancy patient room	Before	-3 to -0.5	2013-08-28	1	3	0	0	0	0	1	0
ICU-2	Room 6	ICU single-occupancy patient room	Before	-9 to -8	2013-01-16	1	3	0	0	0	0	1	0
ICU-2	Room 6	ICU single-occupancy patient room	After	1	2013-10-21	0	0	0	0	0	0	999	0
ICU-2	Room 6	ICU single-occupancy patient room	After	2	2013-11-18	1	1	1	0	1	0	999	1
ICU-2	Room 6	ICU single-occupancy patient room	After	6	2014-05-26	0	0	0	0	0	0	999	0
ICU-2	Room 7	HCP spaces	Before	0	2013-09-23	0	0	0	0	0	999	0	0
ICU-2	Room 7	HCP spaces	Before	-3 to -0.5	2013-08-28	1	1	0	0	0	0	1	1
ICU-2	Room 7	HCP spaces	Before	-9 to -8	2013-01-16	1	1	0	0	0	0	0	1
ICU-2	Room 7	HCP spaces	After	1	2013-10-21	0	0	0	0	0	0	999	0
ICU-2	Room 7	HCP spaces	After	2	2013-11-18	0	0	0	0	0	0	999	0
ICU-2	Room 7	HCP spaces	After	6	2014-05-28	1	1	0	0	0	0	999	1
ICU-2	Room 8	ICU single-occupancy patient room	Before	0	2013-09-20	1	1	999	999	999	999	999	1
ICU-2	Room 8	ICU single-occupancy patient room	Before	-3 to -0.5	2013-08-28	0	0	0	0	0	0	0	0
ICU-2	Room 8	ICU single-occupancy patient room	Before	-9 to -8	2013-01-15	1	1	0	0	0	0	1	1
ICU-2	Room 8	ICU single-occupancy patient room	After	1	2013-10-21	0	0	0	0	0	0	999	0
ICU-2	Room 8	ICU single-occupancy patient room	After	2	2013-11-18	0	0	0	0	0	0	999	0
ICU-2	Room 8	ICU single-occupancy patient room	After	6	2014-05-26	0	0	0	0	0	0	999	0
ICU-2	Room 9	ICU single-occupancy patient isolation room	Before	0	2013-09-20	1	1	0	0	0	999	0	1
ICU-2	Room 9	ICU single-occupancy patient isolation room	Before	-3 to -0.5	2013-08-28	0	0	0	0	0	0	0	0
ICU-2	Room 9	ICU single-occupancy patient isolation room	Before	-9 to -8	2013-01-15	0	0	0	0	0	0	0	0
ICU-2	Room 9	ICU single-occupancy patient isolation room	After	1	2013-10-21	1	1	1	0	1	0	999	1
ICU-2	Room 9	ICU single-occupancy patient isolation room	After	2	2013-11-18	1	1	0	0	0	0	999	1
ICU-2	Room 9	ICU single-occupancy patient isolation room	After	6	2014-05-26	0	0	0	0	0	0	999	0
ICU-2	Room 9A	Anteroom of ICU single-occupancy patient isolation room	Before	0	2013-09-20	1	1	0	0	0	999	0	1
ICU-2	Room 9A	Anteroom of ICU single-occupancy patient isolation room	Before	-3 to -0.5	2013-08-28	1	1	0	0	0	0	0	1
ICU-2	Room 9A	Anteroom of ICU single-occupancy patient isolation room	Before	-9 to -8	2013-01-16	0	0	0	0	0	0	0	0
ICU-2	Room 9A	Anteroom of ICU single-occupancy patient isolation room	After	1	2013-10-21	0	0	0	0	0	0	999	0
ICU-2	Room 9A	Anteroom of ICU single-occupancy patient isolation room	After	2	2013-11-18	0	0	0	0	0	0	999	0
ICU-2	Room 9A	Anteroom of ICU single-occupancy patient isolation room	After	6	2014-05-26	0	0	0	0	0	0	999	0
ICU-2	Room 10	Bathroom	Before	0	2013-09-20	1	1	0	0	0	999	0	1
ICU-2	Room 10	Bathroom	Before	-3 to -0.5	2013-08-28	1	0	0	0	0	0	1	0
ICU-2	Room 10	Bathroom	Before	-9 to -8	2013-01-16	0	0	0	0	0	0	0	0
ICU-2	Room 10	Bathroom	After	1	2013-10-21	0	0	0	0	0	0	999	0
ICU-2	Room 10	Bathroom	After	2	2013-11-18	0	0	0	0	0	0	999	0
ICU-2	Room 10	Bathroom	After	6	2014-05-26	0	0	0	0	0	0	999	0
ICU-2	Room 11	ICU single-occupancy patient isolation room	Before	0	2013-09-23	0	0	0	0	0	999	0	0
ICU-2	Room 11	ICU single-occupancy patient isolation room	Before	-3 to -0.5	2013-08-28	1	3	1	0	1	0	1	0
ICU-2	Room 11	ICU single-occupancy patient isolation room	Before	-9 to -8	2013-01-15	0	0	0	0	0	0	0	0
ICU-2	Room 11	ICU single-occupancy patient isolation room	After	1	2013-10-21	1	1	1	0	1	0	999	1
ICU-2	Room 11	ICU single-occupancy patient isolation room	After	2	2013-11-18	999	999	999	999	999	999	999	999
ICU-2	Room 11	ICU single-occupancy patient isolation room	After	6	2014-05-26	0	0	0	0	0	0	999	0
ICU-2	Room 11A	Anteroom of ICU single-occupancy patient isolation room	Before	0	2013-09-23	0	0	0	0	0	999	0	0
ICU-2	Room 11A	Anteroom of ICU single-occupancy patient isolation room	Before	-3 to -0.5	2013-08-28	0	0	0	0	0	0	0	0
ICU-2	Room 11A	Anteroom of ICU single-occupancy patient isolation room	Before	-9 to -8	2013-01-15	0	0	0	0	0	0	0	0
ICU-2	Room 11A	Anteroom of ICU single-occupancy patient isolation room	After	1	2013-10-21	0	0	0	0	0	0	999	0
ICU-2	Room 11A	Anteroom of ICU single-occupancy patient isolation room	After	2	2013-11-18	0	0	0	0	0	0	999	0
ICU-2	Room 11A	Anteroom of ICU single-occupancy patient isolation room	After	6	2014-05-26	0	0	0	0	0	0	999	0
ICU-2	Room 12	ICU single-occupancy patient isolation room	Before	0	2013-09-20	1	1	999	999	999	999	999	1
ICU-2	Room 12	ICU single-occupancy patient isolation room	Before	-3 to -0.5	2013-08-28	0	0	0	0	0	0	0	0
ICU-2	Room 12	ICU single-occupancy patient isolation room	Before	-9 to -8	2013-01-15	0	0	0	0	0	0	0	0
ICU-2	Room 12	ICU single-occupancy patient isolation room	After	1	2013-10-21	0	0	0	0	0	0	999	0
ICU-2	Room 12	ICU single-occupancy patient isolation room	After	2	2013-11-18	1	1	0	0	0	0	999	1
ICU-2	Room 12	ICU single-occupancy patient isolation room	After	6	2014-05-26	0	0	0	0	0	0	999	0
ICU-2	Room 12A	Anteroom of ICU single-occupancy patient isolation room	Before	0	2013-09-23	0	0	999	999	999	999	999	0
ICU-2	Room 12A	Anteroom of ICU single-occupancy patient isolation room	Before	-3 to -0.5	2013-08-28	1	1	0	0	0	0	1	1
ICU-2	Room 12A	Anteroom of ICU single-occupancy patient isolation room	Before	-9 to -8	2013-01-15	1	1	0	0	0	0	1	1
ICU-2	Room 12A	Anteroom of ICU single-occupancy patient isolation room	After	1	2013-10-21	0	0	0	0	0	0	999	0
ICU-2	Room 12A	Anteroom of ICU single-occupancy patient isolation room	After	2	2013-11-18	0	0	0	0	0	0	999	0
ICU-2	Room 12A	Anteroom of ICU single-occupancy patient isolation room	After	6	2014-05-28	1	1	1	0	1	0	999	1
ICU-2	Room 13	Medication room	Before	0	2013-09-20	1	1	1	1	0	999	1	1
ICU-2	Room 13	Medication room	Before	-3 to -0.5	2013-08-28	1	1	1	0	1	0	1	1
ICU-2	Room 13	Medication room	Before	-9 to -8	2013-01-16	1	1	0	0	0	0	1	1
ICU-2	Room 13	Medication room	After	1	2013-10-21	0	0	0	0	0	0	999	0
ICU-2	Room 13	Medication room	After	2	2013-11-18	0	0	0	0	0	0	999	0
ICU-2	Room 13	Medication room	After	6	2014-05-28	1	1	0	0	0	0	999	1
ICU-2	Room 14	ICU single-occupancy patient room	Before	0	2013-09-20	1	1	0	0	0	999	0	1
ICU-2	Room 14	ICU single-occupancy patient room	Before	-3 to -0.5	2013-08-28	1	1	0	0	0	0	0	1
ICU-2	Room 14	ICU single-occupancy patient room	Before	-9 to -8	2013-01-15	1	0	0	0	0	0	1	0
ICU-2	Room 14	ICU single-occupancy patient room	After	1	2013-10-21	0	0	0	0	0	0	999	0
ICU-2	Room 14	ICU single-occupancy patient room	After	2	2013-11-18	0	0	0	0	0	0	999	0
ICU-2	Room 14	ICU single-occupancy patient room	After	6	2014-05-26	1	1	0	0	0	0	999	1
ICU-2	Room 15	HCP spaces	Before	0	2013-09-23	0	0	0	0	0	999	0	0
ICU-2	Room 15	HCP spaces	Before	-3 to -0.5	2013-08-28	0	0	0	0	0	0	0	0
ICU-2	Room 15	HCP spaces	Before	-9 to -8	2013-01-16	0	0	0	0	0	0	0	0
ICU-2	Room 15	HCP spaces	After	1	2013-10-21	0	0	0	0	0	0	999	0
ICU-2	Room 15	HCP spaces	After	2	2013-11-18	0	0	0	0	0	0	999	0
ICU-2	Room 15	HCP spaces	After	6	2014-05-26	0	0	0	0	0	0	999	0
ICU-2	Room 16	ICU single-occupancy patient room	Before	0	2013-09-20	1	1	0	0	0	999	0	1
ICU-2	Room 16	ICU single-occupancy patient room	Before	-3 to -0.5	2013-08-28	1	0	0	0	0	0	1	0
ICU-2	Room 16	ICU single-occupancy patient room	Before	-9 to -8	2013-01-15	1	1	0	0	0	0	0	1
ICU-2	Room 16	ICU single-occupancy patient room	After	1	2013-10-21	0	0	0	0	0	0	999	0
ICU-2	Room 16	ICU single-occupancy patient room	After	2	2013-11-18	0	0	0	0	0	0	999	0
ICU-2	Room 16	ICU single-occupancy patient room	After	6	2014-05-26	0	0	0	0	0	0	999	0
ICU-2	Room 17	ICU single-occupancy patient room	Before	0	2013-09-23	0	0	0	0	0	999	0	0
ICU-2	Room 17	ICU single-occupancy patient room	Before	-3 to -0.5	2013-08-28	1	1	0	0	0	0	0	1
ICU-2	Room 17	ICU single-occupancy patient room	Before	-9 to -8	2013-01-15	1	0	1	0	1	0	1	0
ICU-2	Room 17	ICU single-occupancy patient room	After	1	2013-10-21	0	0	0	0	0	0	999	0
ICU-2	Room 17	ICU single-occupancy patient room	After	2	2013-11-18	1	1	0	0	0	0	999	1
ICU-2	Room 17	ICU single-occupancy patient room	After	6	2014-05-26	1	1	0	0	0	0	999	1
ICU-2	Room 18	ICU single-occupancy patient room	Before	0	2013-09-20	1	1	0	0	0	999	0	1
ICU-2	Room 18	ICU single-occupancy patient room	Before	-3 to -0.5	2013-08-28	1	1	0	0	0	0	0	1
ICU-2	Room 18	ICU single-occupancy patient room	Before	-9 to -8	2013-01-16	0	0	0	0	0	0	0	0
ICU-2	Room 18	ICU single-occupancy patient room	After	1	2013-10-21	0	0	0	0	0	0	999	0
ICU-2	Room 18	ICU single-occupancy patient room	After	2	2013-11-18	0	0	0	0	0	0	999	0
ICU-2	Room 18	ICU single-occupancy patient room	After	6	2014-05-26	1	1	0	0	0	0	999	1
ICU-2	Room 19	ICU single-occupancy patient room	Before	0	2013-09-23	0	0	0	0	0	999	0	0
ICU-2	Room 19	ICU single-occupancy patient room	Before	-3 to -0.5	2013-08-28	0	0	0	0	0	0	0	0
ICU-2	Room 19	ICU single-occupancy patient room	Before	-9 to -8	2013-01-15	1	1	0	0	0	0	1	1
ICU-2	Room 19	ICU single-occupancy patient room	After	1	2013-10-21	0	0	0	0	0	0	999	0
ICU-2	Room 19	ICU single-occupancy patient room	After	2	2013-11-18	0	0	0	0	0	0	999	0
ICU-2	Room 19	ICU single-occupancy patient room	After	6	2014-05-26	0	0	0	0	0	0	999	0
ICU-2	Room 20	ICU single-occupancy patient room	Before	0	2013-09-23	0	0	0	0	0	999	0	0
ICU-2	Room 20	ICU single-occupancy patient room	Before	-3 to -0.5	2013-08-28	0	0	0	0	0	0	0	0
ICU-2	Room 20	ICU single-occupancy patient room	Before	-9 to -8	2013-01-15	1	3	0	0	0	0	1	0
ICU-2	Room 20	ICU single-occupancy patient room	After	1	2013-10-21	0	0	0	0	0	0	999	0
ICU-2	Room 20	ICU single-occupancy patient room	After	2	2013-11-18	0	0	0	0	0	0	999	0
ICU-2	Room 20	ICU single-occupancy patient room	After	6	2014-05-26	0	0	0	0	0	0	999	0
ICU-2	Room 21	Bathroom	Before	0	2013-09-23	0	0	0	0	0	999	0	0
ICU-2	Room 21	Bathroom	Before	-3 to -0.5	2013-08-28	0	0	0	0	0	0	0	0
ICU-2	Room 21	Bathroom	Before	-9 to -8	2013-01-16	0	0	0	0	0	0	0	0
ICU-2	Room 21	Bathroom	After	1	2013-10-21	0	0	0	0	0	0	999	0
ICU-2	Room 21	Bathroom	After	2	2013-11-18	0	0	0	0	0	0	999	0
ICU-2	Room 21	Bathroom	After	6	2014-05-26	0	0	0	0	0	0	999	0
ICU-2	Room 22	HCP spaces	Before	0	2013-09-23	0	0	0	0	0	999	0	0
ICU-2	Room 22	HCP spaces	Before	-3 to -0.5	2013-08-28	0	0	0	0	0	0	0	0
ICU-2	Room 22	HCP spaces	Before	-9 to -8	2013-01-16	0	0	0	0	0	0	0	0
ICU-2	Room 22	HCP spaces	After	1	2013-10-21	0	0	0	0	0	0	999	0
ICU-2	Room 22	HCP spaces	After	2	2013-11-18	0	0	0	0	0	0	999	0
ICU-2	Room 22	HCP spaces	After	6	2014-05-26	999	999	999	999	999	999	999	999
Pulmonology	Room 1	Single-occupancy patient room	Before	0	2013-09-23	0	0	0	0	0	999	0	0
Pulmonology	Room 1	Single-occupancy patient room	Before	-9 to -8	2013-01-24	1	3	0	0	0	0	1	0
Pulmonology	Room 1	Single-occupancy patient room	Before	-3 to -0.5	2013-09-02	0	0	0	0	0	0	0	0
Pulmonology	Room 1	Single-occupancy patient room	After	1	2013-10-21	1	1	0	0	0	0	999	1
Pulmonology	Room 1	Single-occupancy patient room	After	2	2013-11-18	1	1	0	0	0	0	999	1
Pulmonology	Room 1	Single-occupancy patient room	After	6	2014-03-27	1	1	0	0	0	0	999	1
Pulmonology	Room 2	4-bed patient room	Before	0	2013-09-23	0	0	0	0	0	999	0	0
Pulmonology	Room 2	4-bed patient room	Before	-3 to -0.5	2013-09-02	0	0	0	0	0	0	0	0
Pulmonology	Room 2	4-bed patient room	Before	-9 to -8	2013-01-24	0	0	0	0	0	0	0	0
Pulmonology	Room 2	4-bed patient room	After	1	2013-10-21	0	0	0	0	0	0	999	0
Pulmonology	Room 2	4-bed patient room	After	2	2013-11-18	0	0	0	0	0	0	999	0
Pulmonology	Room 2	4-bed patient room	After	6	2014-03-27	1	1	0	0	0	0	999	1
Pulmonology	Room 2A	4-bed patient room	Before	0	2013-09-23	0	0	0	0	0	999	0	0
Pulmonology	Room 2A	4-bed patient room	Before	-3 to -0.5	2013-09-02	1	3	0	0	0	0	1	0
Pulmonology	Room 2A	4-bed patient room	Before	-9 to -8	2013-01-24	0	0	0	0	0	0	0	0
Pulmonology	Room 2A	4-bed patient room	After	1	2013-10-21	0	0	0	0	0	0	999	0
Pulmonology	Room 2A	4-bed patient room	After	2	2013-11-18	1	1	0	0	0	0	999	1
Pulmonology	Room 2A	4-bed patient room	After	6	2014-03-27	1	1	0	0	0	0	999	1
Pulmonology	Room 3	Single-occupancy patient room	Before	0	2013-09-23	0	0	0	0	0	999	0	0
Pulmonology	Room 3	Single-occupancy patient room	Before	-3 to -0.5	2013-09-02	0	0	0	0	0	0	0	0
Pulmonology	Room 3	Single-occupancy patient room	Before	-9 to -8	2013-01-24	0	0	0	0	0	0	0	0
Pulmonology	Room 3	Single-occupancy patient room	After	1	2013-10-21	0	0	0	0	0	0	999	0
Pulmonology	Room 3	Single-occupancy patient room	After	2	2013-11-18	0	0	0	0	0	0	999	0
Pulmonology	Room 3	Single-occupancy patient room	After	6	2014-03-27	0	0	0	0	0	0	999	0
Pulmonology	Room 4	Bathroom	Before	0	2013-09-23	0	0	0	0	0	999	0	0
Pulmonology	Room 4	Bathroom	Before	-3 to -0.5	2013-09-02	0	0	0	0	0	0	0	0
Pulmonology	Room 4	Bathroom	Before	-9 to -8	2013-01-24	0	0	0	0	0	0	0	0
Pulmonology	Room 4	Bathroom	After	1	2013-10-21	0	0	0	0	0	0	999	0
Pulmonology	Room 4	Bathroom	After	2	2013-11-18	0	0	0	0	0	0	999	0
Pulmonology	Room 4	Bathroom	After	6	2014-03-27	0	0	0	0	0	0	999	0
Pulmonology	Room 4A	Bathroom	Before	0	2013-09-23	0	0	0	0	0	999	0	0
Pulmonology	Room 4A	Bathroom	Before	-3 to -0.5	2013-09-02	0	0	0	0	0	0	0	0
Pulmonology	Room 4A	Bathroom	Before	-9 to -8	2013-01-24	0	0	0	0	0	0	0	0
Pulmonology	Room 4A	Bathroom	After	1	2013-10-21	0	0	0	0	0	0	999	0
Pulmonology	Room 4A	Bathroom	After	2	2013-11-18	0	0	0	0	0	0	999	0
Pulmonology	Room 4A	Bathroom	After	6	2014-03-27	0	0	0	0	0	0	999	0
Pulmonology	Room 5	Bathroom	Before	0	2013-09-23	0	0	0	0	0	999	0	0
Pulmonology	Room 5	Bathroom	Before	-3 to -0.5	2013-09-02	0	0	0	0	0	0	0	0
Pulmonology	Room 5	Bathroom	Before	-9 to -8	2013-01-24	0	0	0	0	0	0	0	0
Pulmonology	Room 5	Bathroom	After	1	2013-10-21	0	0	0	0	0	0	999	0
Pulmonology	Room 5	Bathroom	After	2	2013-11-18	0	0	0	0	0	0	999	0
Pulmonology	Room 5	Bathroom	After	6	2014-03-27	0	0	0	0	0	0	999	0
Pulmonology	Room 5A	Bathroom	Before	0	2013-09-23	1	1	0	0	0	999	0	1
Pulmonology	Room 5A	Bathroom	Before	-3 to -0.5	2013-09-02	0	0	0	0	0	0	0	0
Pulmonology	Room 5A	Bathroom	Before	-9 to -8	2013-01-24	0	0	0	0	0	0	0	0
Pulmonology	Room 5A	Bathroom	After	1	2013-10-21	0	0	0	0	0	0	999	0
Pulmonology	Room 5A	Bathroom	After	2	2013-11-18	0	0	0	0	0	0	999	0
Pulmonology	Room 5A	Bathroom	After	6	2014-03-27	0	0	0	0	0	0	999	0
Pulmonology	Room 6	Anteroom of single-occupancy patient isolation room	Before	0	2013-09-23	0	0	0	0	0	999	0	0
Pulmonology	Room 6	Anteroom of single-occupancy patient isolation room	Before	-3 to -0.5	2013-09-02	0	0	0	0	0	0	0	0
Pulmonology	Room 6	Anteroom of single-occupancy patient isolation room	Before	-9 to -8	2013-01-24	0	0	0	0	0	0	0	0
Pulmonology	Room 6	Anteroom of single-occupancy patient isolation room	After	1	2013-10-21	0	0	0	0	0	0	999	0
Pulmonology	Room 6	Anteroom of single-occupancy patient isolation room	After	2	2013-11-18	0	0	0	0	0	0	999	0
Pulmonology	Room 6	Anteroom of single-occupancy patient isolation room	After	6	2014-03-27	0	0	0	0	0	0	999	0
Pulmonology	Room 6A	Single-occupancy patient isolation room	Before	0	2013-09-23	0	0	0	0	0	999	0	0
Pulmonology	Room 6A	Single-occupancy patient isolation room	Before	-3 to -0.5	2013-09-02	0	0	0	0	0	0	0	0
Pulmonology	Room 6A	Single-occupancy patient isolation room	Before	-9 to -8	2013-01-24	0	0	0	0	0	0	0	0
Pulmonology	Room 6A	Single-occupancy patient isolation room	After	1	2013-10-21	0	0	0	0	0	0	999	0
Pulmonology	Room 6A	Single-occupancy patient isolation room	After	2	2013-11-18	0	0	0	0	0	0	999	0
Pulmonology	Room 6A	Single-occupancy patient isolation room	After	6	2014-03-27	0	0	0	0	0	0	999	0
Pulmonology	Room 7	Bathroom	Before	0	2013-09-23	0	0	0	0	0	999	0	0
Pulmonology	Room 7	Bathroom	Before	-3 to -0.5	2013-09-02	0	0	0	0	0	0	0	0
Pulmonology	Room 7	Bathroom	Before	-9 to -8	2013-01-24	0	0	0	0	0	0	0	0
Pulmonology	Room 7	Bathroom	After	1	2013-10-21	0	0	0	0	0	0	999	0
Pulmonology	Room 7	Bathroom	After	2	2013-11-18	0	0	0	0	0	0	999	0
Pulmonology	Room 7	Bathroom	After	6	2014-03-27	0	0	0	0	0	0	999	0
Pulmonology	Room 7A	Bathroom	Before	0	2013-09-23	0	0	0	0	0	999	0	0
Pulmonology	Room 7A	Bathroom	Before	-3 to -0.5	2013-09-02	0	0	0	0	0	0	0	0
Pulmonology	Room 7A	Bathroom	Before	-9 to -8	2013-01-24	0	0	0	0	0	0	0	0
Pulmonology	Room 7A	Bathroom	After	1	2013-10-21	0	0	0	0	0	0	999	0
Pulmonology	Room 7A	Bathroom	After	2	2013-11-18	0	0	0	0	0	0	999	0
Pulmonology	Room 7A	Bathroom	After	6	2014-03-27	0	0	0	0	0	0	999	0
Pulmonology	Room 8	4-bed patient room	Before	0	2013-09-23	0	0	0	0	0	999	0	0
Pulmonology	Room 8	4-bed patient room	Before	-3 to -0.5	2013-09-02	0	0	0	0	0	0	0	0
Pulmonology	Room 8	4-bed patient room	Before	-9 to -8	2013-01-24	0	0	0	0	0	0	0	0
Pulmonology	Room 8	4-bed patient room	After	1	2013-10-21	0	0	0	0	0	0	999	0
Pulmonology	Room 8	4-bed patient room	After	2	2013-11-18	0	0	0	0	0	0	999	0
Pulmonology	Room 8	4-bed patient room	After	6	2014-03-27	0	0	0	0	0	0	999	0
Pulmonology	Room 8A	4-bed patient room	Before	0	2013-09-23	0	0	0	0	0	999	0	0
Pulmonology	Room 8A	4-bed patient room	Before	-3 to -0.5	2013-09-02	0	0	0	0	0	0	0	0
Pulmonology	Room 8A	4-bed patient room	Before	-9 to -8	2013-01-24	0	0	0	0	0	0	0	0
Pulmonology	Room 8A	4-bed patient room	After	1	2013-10-21	0	0	0	0	0	0	999	0
Pulmonology	Room 8A	4-bed patient room	After	2	2013-11-18	0	0	0	0	0	0	999	0
Pulmonology	Room 8A	4-bed patient room	After	6	2014-03-27	0	0	0	0	0	0	999	0
Pulmonology	Room 9	Bathroom	Before	0	2013-09-23	0	0	999	999	999	999	999	0
Pulmonology	Room 9	Bathroom	Before	-3 to -0.5	2013-09-02	0	0	0	0	0	0	0	0
Pulmonology	Room 9	Bathroom	Before	-9 to -8	2013-01-24	1	1	0	0	0	0	0	1
Pulmonology	Room 9	Bathroom	After	1	2013-10-21	0	0	0	0	0	0	999	0
Pulmonology	Room 9	Bathroom	After	2	2013-11-18	0	0	0	0	0	0	999	0
Pulmonology	Room 9	Bathroom	After	6	2014-03-27	0	0	0	0	0	0	999	0
Pulmonology	Room 9A	Bathroom	Before	0	2013-09-23	0	0	0	0	0	999	0	0
Pulmonology	Room 9A	Bathroom	Before	-3 to -0.5	2013-09-02	0	0	0	0	0	0	0	0
Pulmonology	Room 9A	Bathroom	Before	-9 to -8	2013-01-24	1	1	0	0	0	0	0	0
Pulmonology	Room 9A	Bathroom	After	1	2013-10-21	0	0	0	0	0	0	999	0
Pulmonology	Room 9A	Bathroom	After	2	2013-11-18	0	0	0	0	0	0	999	0
Pulmonology	Room 9A	Bathroom	After	6	2014-03-27	0	0	0	0	0	0	999	0
Pulmonology	Room 10	Anteroom of single-occupancy patient isolation room	Before	0	2013-09-23	0	0	0	0	0	999	0	0
Pulmonology	Room 10	Anteroom of single-occupancy patient isolation room	Before	-3 to -0.5	2013-09-02	999	999	999	999	999	999	999	999
Pulmonology	Room 10	Anteroom of single-occupancy patient isolation room	Before	-9 to -8	2013-01-24	0	0	0	0	0	0	0	0
Pulmonology	Room 10	Anteroom of single-occupancy patient isolation room	After	1	2013-10-21	0	0	0	0	0	0	999	0
Pulmonology	Room 10	Anteroom of single-occupancy patient isolation room	After	2	2013-11-18	0	0	0	0	0	0	999	0
Pulmonology	Room 10	Anteroom of single-occupancy patient isolation room	After	6	2014-03-27	0	0	0	0	0	0	999	0
Pulmonology	Room 10A	Single-occupancy patient isolation room	Before	0	2013-09-23	1	1	0	0	0	999	0	1
Pulmonology	Room 10A	Single-occupancy patient isolation room	Before	-3 to -0.5	2013-09-02	1	1	0	0	0	0	0	1
Pulmonology	Room 10A	Single-occupancy patient isolation room	Before	-9 to -8	2013-01-24	1	1	0	0	0	0	0	1
Pulmonology	Room 10A	Single-occupancy patient isolation room	After	1	2013-10-21	0	0	0	0	0	0	999	0
Pulmonology	Room 10A	Single-occupancy patient isolation room	After	2	2013-11-18	0	0	0	0	0	0	999	0
Pulmonology	Room 10A	Single-occupancy patient isolation room	After	6	2014-03-27	1	1	0	0	0	0	999	1
Pulmonology	Room 11	2-bed patient room	Before	0	2013-09-23	0	0	0	0	0	999	0	0
Pulmonology	Room 11	2-bed patient room	Before	-3 to -0.5	2013-09-02	999	999	999	999	999	999	999	999
Pulmonology	Room 11	2-bed patient room	Before	-9 to -8	2013-01-24	0	0	0	0	0	0	0	0
Pulmonology	Room 11	2-bed patient room	After	1	2013-10-21	0	0	0	0	0	0	999	0
Pulmonology	Room 11	2-bed patient room	After	2	2013-11-18	1	1	0	0	0	0	999	1
Pulmonology	Room 11	2-bed patient room	After	6	2014-04-10	1	1	0	0	0	0	999	1
Pulmonology	Room 12	HCP spaces	Before	0	NA	0	0	999	999	999	999	999	0
Pulmonology	Room 12	HCP spaces	Before	-3 to -0.5	2013-09-02	1	1	1	0	1	0	1	1
Pulmonology	Room 12	HCP spaces	Before	-9 to -8	2013-01-24	1	1	0	0	0	0	0	1
Pulmonology	Room 12	HCP spaces	After	1	2013-10-21	0	0	0	0	0	0	999	0
Pulmonology	Room 12	HCP spaces	After	2	2013-11-18	1	1	0	0	0	0	999	1
Pulmonology	Room 12	HCP spaces	After	6	2014-03-27	0	0	0	0	0	0	999	0
Pulmonology	Room 13	Anteroom of single-occupancy patient isolation room	Before	0	2013-09-23	0	0	0	0	0	999	0	0
Pulmonology	Room 13	Anteroom of single-occupancy patient isolation room	Before	-3 to -0.5	2013-09-02	0	0	0	0	0	0	0	0
Pulmonology	Room 13	Anteroom of single-occupancy patient isolation room	Before	-9 to -8	2013-01-24	0	0	0	0	0	0	0	0
Pulmonology	Room 13	Anteroom of single-occupancy patient isolation room	After	1	2013-10-21	0	0	0	0	0	0	999	0
Pulmonology	Room 13	Anteroom of single-occupancy patient isolation room	After	2	2013-11-18	0	0	0	0	0	0	999	0
Pulmonology	Room 13	Anteroom of single-occupancy patient isolation room	After	6	2014-03-27	0	0	0	0	0	0	999	0
Pulmonology	Room 13A	Single-occupancy patient isolation room	Before	0	2013-09-23	1	1	0	0	0	999	0	1
Pulmonology	Room 13A	Single-occupancy patient isolation room	Before	-3 to -0.5	2013-09-02	0	0	0	0	0	0	0	0
Pulmonology	Room 13A	Single-occupancy patient isolation room	Before	-9 to -8	2013-01-24	1	1	1	0	1	0	0	1
Pulmonology	Room 13A	Single-occupancy patient isolation room	After	1	2013-10-21	0	0	0	0	0	0	999	0
Pulmonology	Room 13A	Single-occupancy patient isolation room	After	2	2013-11-18	0	0	0	0	0	0	999	0
Pulmonology	Room 13A	Single-occupancy patient isolation room	After	6	2014-03-27	0	0	0	0	0	0	999	0
Pulmonology	Room 14	2-bed patient room	Before	0	2013-09-23	0	0	0	0	0	999	0	0
Pulmonology	Room 14	2-bed patient room	Before	-3 to -0.5	2013-09-02	0	0	0	0	0	0	0	0
Pulmonology	Room 14	2-bed patient room	Before	-9 to -8	2013-01-24	1	1	0	0	0	0	1	1
Pulmonology	Room 14	2-bed patient room	After	1	2013-10-21	0	0	0	0	0	0	999	0
Pulmonology	Room 14	2-bed patient room	After	2	2013-11-18	0	0	0	0	0	0	999	0
Pulmonology	Room 14	2-bed patient room	After	6	2014-03-27	0	0	0	0	0	0	999	0
Pulmonology	Room 15	HCP spaces	Before	0	NA	999	999	999	999	999	999	999	999
Pulmonology	Room 15	HCP spaces	Before	-3 to -0.5	2013-09-02	0	0	0	0	0	0	0	0
Pulmonology	Room 15	HCP spaces	Before	-9 to -8	2013-01-24	999	999	999	999	999	999	999	999
Pulmonology	Room 15	HCP spaces	After	1	2013-10-21	999	999	999	999	999	999	999	999
Pulmonology	Room 15	HCP spaces	After	2	2013-11-18	999	999	999	999	999	999	999	999
Pulmonology	Room 15	HCP spaces	After	6	2014-03-27	999	999	999	999	999	999	999	999
Pulmonology	Room 16	HCP spaces	Before	0	NA	999	999	999	999	999	999	999	999
Pulmonology	Room 16	HCP spaces	Before	-3 to -0.5	2013-09-02	0	0	0	0	0	0	0	0
Pulmonology	Room 16	HCP spaces	Before	-9 to -8	2013-01-24	999	999	999	999	999	999	999	999
Pulmonology	Room 16	HCP spaces	After	1	2013-10-21	999	999	999	999	999	999	999	999
Pulmonology	Room 16	HCP spaces	After	2	2013-11-18	999	999	999	999	999	999	999	999
Pulmonology	Room 16	HCP spaces	After	6	2014-03-27	999	999	999	999	999	999	999	999
Pulmonology	Room 17	Bathroom	Before	0	NA	999	999	999	999	999	999	999	999
Pulmonology	Room 17	Bathroom	Before	-3 to -0.5	2013-09-02	999	999	999	999	999	999	999	999
Pulmonology	Room 17	Bathroom	Before	-9 to -8	2013-01-24	999	999	999	999	999	999	999	999
Pulmonology	Room 17	Bathroom	After	1	2013-10-21	0	0	0	0	0	0	999	0
Pulmonology	Room 17	Bathroom	After	2	2013-11-18	0	0	0	0	0	0	999	0
Pulmonology	Room 17	Bathroom	After	6	2014-03-27	0	0	0	0	0	0	999	0
Pulmonology	Room 18	2-bed patient room	Before	0	NA	999	999	999	999	999	999	999	999
Pulmonology	Room 18	2-bed patient room	Before	-3 to -0.5	2013-09-02	0	0	0	0	0	0	0	0
Pulmonology	Room 18	2-bed patient room	Before	-9 to -8	2013-01-24	0	0	0	0	0	0	999	0
Pulmonology	Room 18	2-bed patient room	After	1	2013-10-21	0	0	0	0	0	0	999	0
Pulmonology	Room 18	2-bed patient room	After	2	2013-11-18	0	0	0	0	0	0	999	0
Pulmonology	Room 18	2-bed patient room	After	6	2014-03-27	0	0	0	0	0	0	999	0
Pulmonology	Room 19	Bathroom	Before	0	2013-09-23	0	0	0	0	0	999	0	0
Pulmonology	Room 19	Bathroom	Before	-3 to -0.5	2013-09-02	0	0	0	0	0	0	999	0
Pulmonology	Room 19	Bathroom	Before	-9 to -8	2013-01-24	0	0	0	0	0	0	0	0
Pulmonology	Room 19	Bathroom	After	1	2013-10-21	0	0	0	0	0	0	999	0
Pulmonology	Room 19	Bathroom	After	2	2013-11-18	0	0	0	0	0	0	999	0
Pulmonology	Room 19	Bathroom	After	6	2014-03-27	0	0	0	0	0	0	999	0
Pulmonology	Room 20	Anteroom of single-occupancy patient isolation room	Before	0	2013-09-23	0	0	0	0	0	999	0	0
Pulmonology	Room 20	Anteroom of single-occupancy patient isolation room	Before	-3 to -0.5	2013-09-02	0	0	0	0	0	0	0	0
Pulmonology	Room 20	Anteroom of single-occupancy patient isolation room	Before	-9 to -8	2013-01-24	0	0	0	0	0	0	0	0
Pulmonology	Room 20	Anteroom of single-occupancy patient isolation room	After	1	2013-10-21	0	0	0	0	0	0	999	0
Pulmonology	Room 20	Anteroom of single-occupancy patient isolation room	After	2	2013-11-18	0	0	0	0	0	0	999	0
Pulmonology	Room 20	Anteroom of single-occupancy patient isolation room	After	6	2014-03-27	0	0	0	0	0	0	999	0
Pulmonology	Room 20A	Single-occupancy patient isolation room	Before	-3 to -0.5	2013-09-02	999	999	999	999	999	999	999	999
Pulmonology	Room 20A	Single-occupancy patient isolation room	Before	-9 to -8	2013-01-24	0	0	0	0	0	0	0	0
Pulmonology	Room 20A	Single-occupancy patient isolation room	After	1	2013-10-21	0	0	0	0	0	0	999	0
Pulmonology	Room 20A	Single-occupancy patient isolation room	After	2	2013-11-18	0	0	0	0	0	0	999	0
Pulmonology	Room 20A	Single-occupancy patient isolation room	After	6	2014-03-27	0	0	0	0	0	0	999	0
Pulmonology	Room 20A	Single-occupancy patient isolation room	Before	0	2013-09-23	0	0	0	0	0	999	0	0
Pulmonology	Room 21	Bathroom	Before	0	NA	999	999	999	999	999	999	999	999
Pulmonology	Room 21	Bathroom	Before	-3 to -0.5	2013-09-02	0	0	0	0	0	0	0	0
Pulmonology	Room 21	Bathroom	Before	-9 to -8	2013-01-24	999	999	999	999	999	999	999	999
Pulmonology	Room 21	Bathroom	After	1	2013-10-21	999	999	999	999	999	999	999	999
Pulmonology	Room 21	Bathroom	After	2	2013-11-18	999	999	999	999	999	999	999	999
Pulmonology	Room 21	Bathroom	After	6	2014-03-27	0	0	0	0	0	0	999	0
Pulmonology	Room 22	HCP spaces	Before	0	NA	999	999	999	999	999	999	999	999
Pulmonology	Room 22	HCP spaces	Before	-3 to -0.5	2013-09-02	0	0	0	0	0	0	0	0
Pulmonology	Room 22	HCP spaces	Before	-9 to -8	2013-01-24	999	999	999	999	999	999	999	999
Pulmonology	Room 22	HCP spaces	After	1	2013-10-21	999	999	999	999	999	999	999	999
Pulmonology	Room 22	HCP spaces	After	2	2013-11-18	999	999	999	999	999	999	999	999
Pulmonology	Room 22	HCP spaces	After	6	2014-03-27	999	999	999	999	999	999	999	999
Surgery-1	Room 1	2-bed patient room	Before	0	2013-09-16	0	0	0	0	0	999	0	0
Surgery-1	Room 1	2-bed patient room	Before	-3 to -0.5	2013-09-02	0	0	0	0	0	0	0	0
Surgery-1	Room 1	2-bed patient room	Before	-9 to -8	2013-02-01	0	0	0	0	0	0	0	0
Surgery-1	Room 1	2-bed patient room	After	1	2013-10-14	0	0	0	0	0	0	999	0
Surgery-1	Room 1	2-bed patient room	After	2	2013-11-11	0	0	0	0	0	0	999	0
Surgery-1	Room 1	2-bed patient room	After	6	2014-03-25	0	0	0	0	0	0	999	0
Surgery-1	Room 2	Bathroom	Before	0	2013-09-16	0	0	0	0	0	999	0	0
Surgery-1	Room 2	Bathroom	Before	-3 to -0.5	2013-09-02	0	0	0	0	0	0	0	0
Surgery-1	Room 2	Bathroom	Before	-9 to -8	2013-02-01	0	0	0	0	0	0	0	0
Surgery-1	Room 2	Bathroom	After	1	2013-10-14	0	0	0	0	0	0	999	0
Surgery-1	Room 2	Bathroom	After	2	2013-11-11	0	0	0	0	0	0	999	0
Surgery-1	Room 2	Bathroom	After	6	2014-03-25	0	0	0	0	0	0	999	0
Surgery-1	Room 3	Bathroom	Before	0	2013-09-16	0	0	999	999	999	999	999	0
Surgery-1	Room 3	Bathroom	Before	-3 to -0.5	2013-09-02	0	0	0	0	0	0	0	0
Surgery-1	Room 3	Bathroom	Before	-9 to -8	2013-02-01	0	0	0	0	0	0	0	0
Surgery-1	Room 3	Bathroom	After	1	2013-10-14	0	0	0	0	0	0	999	0
Surgery-1	Room 3	Bathroom	After	2	2013-11-11	0	0	0	0	0	0	999	0
Surgery-1	Room 3	Bathroom	After	6	2014-03-25	0	0	0	0	0	0	999	0
Surgery-1	Room 4	2-bed patient room	Before	0	2013-09-16	1	1	0	0	0	999	0	1
Surgery-1	Room 4	2-bed patient room	Before	-3 to -0.5	2013-09-02	0	0	1	0	1	0	0	0
Surgery-1	Room 4	2-bed patient room	Before	-9 to -8	2013-02-01	1	1	0	0	0	0	1	1
Surgery-1	Room 4	2-bed patient room	After	1	2013-10-14	0	0	0	0	0	0	999	0
Surgery-1	Room 4	2-bed patient room	After	2	2013-11-11	0	0	0	0	0	0	999	0
Surgery-1	Room 4	2-bed patient room	After	6	2014-03-25	0	0	0	0	0	0	999	0
Surgery-1	Room 5	2-bed patient room	Before	0	2013-09-16	0	0	0	0	0	999	0	0
Surgery-1	Room 5	2-bed patient room	Before	-3 to -0.5	2013-09-02	0	0	0	0	0	0	0	0
Surgery-1	Room 5	2-bed patient room	Before	-9 to -8	2013-02-01	0	0	0	0	0	0	0	0
Surgery-1	Room 5	2-bed patient room	After	1	2013-10-14	0	0	0	0	0	0	999	0
Surgery-1	Room 5	2-bed patient room	After	2	2013-11-11	0	0	0	0	0	0	999	0
Surgery-1	Room 5	2-bed patient room	After	6	2014-03-25	1	1	0	0	0	0	999	1
Surgery-1	Room 6	2-bed patient room	Before	0	2013-09-16	0	0	0	0	0	999	0	0
Surgery-1	Room 6	2-bed patient room	Before	-3 to -0.5	2013-09-02	0	0	0	0	0	0	0	0
Surgery-1	Room 6	2-bed patient room	Before	-9 to -8	2013-02-01	0	0	0	0	0	0	0	0
Surgery-1	Room 6	2-bed patient room	After	1	2013-10-14	0	0	0	0	0	0	999	0
Surgery-1	Room 6	2-bed patient room	After	2	2013-11-11	0	0	0	0	0	0	999	0
Surgery-1	Room 6	2-bed patient room	After	6	2014-03-25	0	0	0	0	0	0	999	0
Surgery-1	Room 7	2-bed patient room	Before	0	2013-09-16	0	0	0	0	0	999	0	0
Surgery-1	Room 7	2-bed patient room	Before	-3 to -0.5	2013-09-02	0	0	0	0	0	0	0	0
Surgery-1	Room 7	2-bed patient room	Before	-9 to -8	2013-02-01	0	0	0	0	0	0	0	0
Surgery-1	Room 7	2-bed patient room	After	1	2013-10-14	0	0	0	0	0	0	999	0
Surgery-1	Room 7	2-bed patient room	After	2	2013-11-11	0	0	0	0	0	0	999	0
Surgery-1	Room 7	2-bed patient room	After	6	2014-03-25	0	0	0	0	0	0	999	0
Surgery-1	Room 8	2-bed patient room	Before	0	2013-09-16	1	1	0	0	0	999	0	1
Surgery-1	Room 8	2-bed patient room	Before	-3 to -0.5	2013-09-03	1	1	0	0	0	0	1	1
Surgery-1	Room 8	2-bed patient room	Before	-9 to -8	2013-02-01	1	1	0	0	0	0	1	1
Surgery-1	Room 8	2-bed patient room	After	1	2013-10-14	1	1	0	0	0	0	999	1
Surgery-1	Room 8	2-bed patient room	After	2	2013-11-12	1	1	0	0	0	0	999	1
Surgery-1	Room 8	2-bed patient room	After	6	2014-03-25	0	0	0	0	0	0	999	0
Surgery-1	Room 9	2-bed patient room	Before	0	2013-09-16	0	0	0	0	0	999	0	0
Surgery-1	Room 9	2-bed patient room	Before	-3 to -0.5	2013-09-02	0	0	0	0	0	0	0	0
Surgery-1	Room 9	2-bed patient room	Before	-9 to -8	2013-02-01	0	0	0	0	0	0	0	0
Surgery-1	Room 9	2-bed patient room	After	1	2013-10-14	0	0	0	0	0	0	999	0
Surgery-1	Room 9	2-bed patient room	After	2	2013-11-11	0	0	0	0	0	0	999	0
Surgery-1	Room 9	2-bed patient room	After	6	2014-03-25	0	0	0	0	0	0	999	0
Surgery-1	Room 10	Bathroom	Before	0	2013-09-16	0	0	0	0	0	999	0	0
Surgery-1	Room 10	Bathroom	Before	-3 to -0.5	2013-09-02	0	0	0	0	0	0	0	0
Surgery-1	Room 10	Bathroom	Before	-9 to -8	2013-02-01	0	0	0	0	0	0	0	0
Surgery-1	Room 10	Bathroom	After	1	2013-10-14	0	0	0	0	0	0	999	0
Surgery-1	Room 10	Bathroom	After	2	2013-11-11	0	0	0	0	0	0	999	0
Surgery-1	Room 10	Bathroom	After	6	2014-03-25	0	0	0	0	0	0	999	0
Surgery-1	Room 10A	Bathroom	Before	0	2013-09-16	0	0	0	0	0	999	0	0
Surgery-1	Room 10A	Bathroom	Before	-3 to -0.5	2013-09-03	1	1	0	0	0	0	1	1
Surgery-1	Room 10A	Bathroom	Before	-9 to -8	2013-02-01	999	999	999	999	999	999	999	999
Surgery-1	Room 10A	Bathroom	After	1	2013-10-14	0	0	0	0	0	0	999	0
Surgery-1	Room 10A	Bathroom	After	2	2013-11-11	0	0	0	0	0	0	999	0
Surgery-1	Room 10A	Bathroom	After	6	2014-03-25	0	0	0	0	0	0	999	0
Surgery-1	Room 10D	Bathroom	Before	0	2013-09-16	0	0	0	0	0	999	0	0
Surgery-1	Room 10D	Bathroom	Before	-3 to -0.5	2013-09-02	1	3	0	0	0	0	1	0
Surgery-1	Room 10D	Bathroom	Before	-9 to -8	2013-02-01	999	999	999	999	999	999	999	999
Surgery-1	Room 10D	Bathroom	After	1	2013-10-14	0	0	0	0	0	0	999	0
Surgery-1	Room 10D	Bathroom	After	2	2013-11-11	0	0	0	0	0	0	999	0
Surgery-1	Room 10D	Bathroom	After	6	2014-03-25	0	0	0	0	0	0	999	0
Surgery-1	Room 11	2-bed patient room	Before	0	2013-09-16	0	0	0	0	0	999	0	0
Surgery-1	Room 11	2-bed patient room	Before	-3 to -0.5	2013-09-02	0	0	0	0	0	0	0	0
Surgery-1	Room 11	2-bed patient room	Before	-9 to -8	2013-02-01	0	0	0	0	0	0	0	0
Surgery-1	Room 11	2-bed patient room	After	1	2013-10-14	0	0	0	0	0	0	999	0
Surgery-1	Room 11	2-bed patient room	After	2	2013-11-11	999	999	999	999	999	999	999	999
Surgery-1	Room 11	2-bed patient room	After	6	2014-03-25	0	0	0	0	0	0	999	0
Surgery-1	Room 12	Bathroom	Before	0	2013-09-16	0	0	0	0	0	999	0	0
Surgery-1	Room 12	Bathroom	Before	-3 to -0.5	2013-09-02	0	0	0	0	0	0	0	0
Surgery-1	Room 12	Bathroom	Before	-9 to -8	2013-02-01	0	0	0	0	0	0	0	0
Surgery-1	Room 12	Bathroom	After	1	2013-10-14	0	0	0	0	0	0	999	0
Surgery-1	Room 12	Bathroom	After	2	2013-11-11	0	0	0	0	0	0	999	0
Surgery-1	Room 12	Bathroom	After	6	2014-03-25	0	0	0	0	0	0	999	0
Surgery-1	Room 13	Bathroom	Before	0	2013-09-16	0	0	0	0	0	999	0	0
Surgery-1	Room 13	Bathroom	Before	-3 to -0.5	2013-09-02	0	0	0	0	0	0	0	0
Surgery-1	Room 13	Bathroom	Before	-9 to -8	2013-02-01	0	0	0	0	0	0	0	0
Surgery-1	Room 13	Bathroom	After	1	2013-10-14	999	999	0	0	999	999	999	999
Surgery-1	Room 13	Bathroom	After	2	2013-11-11	0	0	0	0	0	0	999	0
Surgery-1	Room 13	Bathroom	After	6	2014-03-25	0	0	0	0	0	0	999	0
Surgery-1	Room 13A	Bathroom	Before	0	2013-09-16	0	0	0	0	0	999	0	0
Surgery-1	Room 13A	Bathroom	Before	-3 to -0.5	2013-09-02	0	0	0	0	0	0	0	0
Surgery-1	Room 13A	Bathroom	Before	-9 to -8	2013-02-01	999	999	999	999	999	999	999	999
Surgery-1	Room 13A	Bathroom	After	1	2013-10-14	0	0	0	0	0	0	999	0
Surgery-1	Room 13A	Bathroom	After	2	2013-11-11	0	0	0	0	0	0	999	0
Surgery-1	Room 13A	Bathroom	After	6	2014-03-25	0	0	0	0	0	0	999	0
Surgery-1	Room 13D	Bathroom	Before	0	2013-09-16	0	0	0	0	0	999	0	0
Surgery-1	Room 13D	Bathroom	Before	-3 to -0.5	2013-09-02	0	0	0	0	0	0	0	0
Surgery-1	Room 13D	Bathroom	Before	-9 to -8	2013-02-01	999	999	999	999	999	999	999	999
Surgery-1	Room 13D	Bathroom	After	1	2013-10-14	0	0	0	0	0	0	999	0
Surgery-1	Room 13D	Bathroom	After	2	2013-11-11	0	0	0	0	0	0	999	0
Surgery-1	Room 13D	Bathroom	After	6	2014-03-25	0	0	0	0	0	0	999	0
Surgery-1	Room 14	2-bed patient room	Before	0	2013-09-16	0	0	0	0	0	999	0	0
Surgery-1	Room 14	2-bed patient room	Before	-3 to -0.5	2013-09-02	0	0	0	0	0	0	0	0
Surgery-1	Room 14	2-bed patient room	Before	-9 to -8	2013-02-01	0	0	0	0	0	0	0	0
Surgery-1	Room 14	2-bed patient room	After	1	2013-10-14	999	999	999	999	999	999	999	999
Surgery-1	Room 14	2-bed patient room	After	2	2013-11-11	0	0	0	0	0	0	999	0
Surgery-1	Room 14	2-bed patient room	After	6	2014-03-25	0	0	0	0	0	0	999	0
Surgery-1	Room 15	2-bed patient room	Before	0	2013-09-16	0	0	0	0	0	999	0	0
Surgery-1	Room 15	2-bed patient room	Before	-3 to -0.5	2013-09-02	0	0	0	0	0	0	0	0
Surgery-1	Room 15	2-bed patient room	Before	-9 to -8	2013-02-01	0	0	0	0	0	0	0	0
Surgery-1	Room 15	2-bed patient room	After	1	2013-10-14	0	0	0	0	0	0	999	0
Surgery-1	Room 15	2-bed patient room	After	2	2013-11-11	0	0	0	0	0	0	999	0
Surgery-1	Room 15	2-bed patient room	After	6	2014-03-25	0	0	0	0	0	0	999	0
Surgery-1	Room 16	2-bed patient room	Before	0	2013-09-16	0	0	0	0	0	999	0	0
Surgery-1	Room 16	2-bed patient room	Before	-3 to -0.5	2013-09-02	0	0	0	0	0	0	0	0
Surgery-1	Room 16	2-bed patient room	Before	-9 to -8	2013-02-01	0	0	0	0	0	0	0	0
Surgery-1	Room 16	2-bed patient room	After	1	2013-10-14	0	0	0	0	0	0	999	0
Surgery-1	Room 16	2-bed patient room	After	2	2013-11-11	0	0	0	0	0	0	999	0
Surgery-1	Room 16	2-bed patient room	After	6	2014-03-25	0	0	0	0	0	0	999	0
Surgery-1	Room 17	2-bed patient room	Before	0	2013-09-16	0	0	0	0	0	999	0	0
Surgery-1	Room 17	2-bed patient room	Before	-3 to -0.5	2013-09-02	0	0	0	0	0	0	0	0
Surgery-1	Room 17	2-bed patient room	Before	-9 to -8	2013-02-01	0	0	0	0	0	0	0	0
Surgery-1	Room 17	2-bed patient room	After	1	2013-10-14	1	1	1	0	1	0	999	1
Surgery-1	Room 17	2-bed patient room	After	2	2013-11-12	1	1	0	0	0	0	999	1
Surgery-1	Room 17	2-bed patient room	After	6	2014-03-25	0	0	0	0	0	0	999	0
Surgery-1	Room 18	Medication room	After	1	2013-10-14	1	1	0	0	0	0	999	1
Surgery-1	Room 18	Medication room	After	2	2013-11-12	1	1	0	0	0	0	999	1
Surgery-1	Room 18	Medication room	Before	-3 to -0.5	2013-09-03	1	1	1	0	1	0	1	1
Surgery-1	Room 18	Medication room	Before	-9 to -8	2013-02-01	1	1	1	0	1	0	1	1
Surgery-1	Room 18	Medication room	After	6	2014-03-25	1	1	1	0	1	0	999	1
Surgery-1	Room 18	Medication room	Before	0	2013-09-03	1	0	0	0	0	999	1	0
Surgery-1	Room 19	4-bed patient room	Before	0	2013-09-16	0	0	0	0	0	999	0	0
Surgery-1	Room 19	4-bed patient room	Before	-3 to -0.5	2013-09-02	0	0	0	0	0	0	0	0
Surgery-1	Room 19	4-bed patient room	Before	-9 to -8	2013-02-01	0	0	0	0	0	0	0	0
Surgery-1	Room 19	4-bed patient room	After	1	2013-10-14	0	0	0	0	0	0	999	0
Surgery-1	Room 19	4-bed patient room	After	2	2013-11-11	0	0	0	0	0	0	999	0
Surgery-1	Room 19	4-bed patient room	After	6	2014-03-25	0	0	0	0	0	0	999	0
Surgery-1	Room 20	4-bed patient room	Before	0	2013-09-16	0	0	0	0	0	999	0	0
Surgery-1	Room 20	4-bed patient room	Before	-3 to -0.5	2013-09-02	0	0	0	0	0	0	0	0
Surgery-1	Room 20	4-bed patient room	Before	-9 to -8	2013-02-01	0	0	0	0	0	0	0	0
Surgery-1	Room 20	4-bed patient room	After	1	2013-10-14	999	999	999	999	999	999	999	999
Surgery-1	Room 20	4-bed patient room	After	2	2013-11-11	0	0	0	0	0	0	999	0
Surgery-1	Room 20	4-bed patient room	After	6	2014-03-25	0	0	0	0	0	0	999	0
Surgery-2	Room 1	2-bed patient room	Before	0	2013-09-16	0	0	0	0	0	999	0	0
Surgery-2	Room 1	2-bed patient room	Before	-3 to -0.5	2013-09-02	0	0	0	0	0	0	0	0
Surgery-2	Room 1	2-bed patient room	Before	-9 to -8	2013-02-06	0	0	0	0	0	0	0	0
Surgery-2	Room 1	2-bed patient room	After	1	2013-10-10	0	0	0	0	0	0	999	0
Surgery-2	Room 1	2-bed patient room	After	2	2013-11-05	0	0	0	0	0	0	999	0
Surgery-2	Room 1	2-bed patient room	After	6	2014-03-17	0	0	0	0	0	0	999	0
Surgery-2	Room 2	2-bed patient room	Before	0	2013-09-16	0	0	0	0	0	999	0	0
Surgery-2	Room 2	2-bed patient room	Before	-3 to -0.5	2013-09-02	0	0	0	0	0	0	0	0
Surgery-2	Room 2	2-bed patient room	Before	-9 to -8	2013-02-06	0	0	0	0	0	0	0	0
Surgery-2	Room 2	2-bed patient room	After	1	2013-10-10	0	0	0	0	0	0	999	0
Surgery-2	Room 2	2-bed patient room	After	2	2013-11-05	0	0	0	0	0	0	999	0
Surgery-2	Room 2	2-bed patient room	After	6	2014-03-17	0	0	0	0	0	0	999	0
Surgery-2	Room 3	2-bed patient room	Before	0	2013-09-16	0	0	0	0	0	999	0	0
Surgery-2	Room 3	2-bed patient room	Before	-3 to -0.5	2013-09-02	0	0	0	0	0	0	0	0
Surgery-2	Room 3	2-bed patient room	Before	-9 to -8	2013-02-06	0	0	0	0	0	0	0	0
Surgery-2	Room 3	2-bed patient room	After	1	2013-10-10	0	0	0	0	0	0	999	0
Surgery-2	Room 3	2-bed patient room	After	2	2013-11-05	0	0	0	0	0	0	999	0
Surgery-2	Room 3	2-bed patient room	After	6	2014-03-17	0	0	0	0	0	0	999	0
Surgery-2	Room 4	2-bed patient room	Before	0	2013-09-16	0	0	0	0	0	999	0	0
Surgery-2	Room 4	2-bed patient room	Before	-3 to -0.5	2013-09-02	0	0	0	0	0	0	0	0
Surgery-2	Room 4	2-bed patient room	Before	-9 to -8	2013-02-06	0	0	0	0	0	0	0	0
Surgery-2	Room 4	2-bed patient room	After	1	2013-10-10	0	0	0	999	0	0	999	0
Surgery-2	Room 4	2-bed patient room	After	2	2013-11-05	0	0	0	0	0	0	999	0
Surgery-2	Room 4	2-bed patient room	After	6	2014-03-17	0	0	0	0	0	0	999	0
Surgery-2	Room 5	2-bed patient room	Before	0	2013-09-16	0	0	0	0	0	999	0	0
Surgery-2	Room 5	2-bed patient room	Before	-3 to -0.5	2013-09-02	0	0	0	0	0	0	0	0
Surgery-2	Room 5	2-bed patient room	Before	-9 to -8	2013-02-06	0	0	0	0	0	0	0	0
Surgery-2	Room 5	2-bed patient room	After	1	2013-10-10	0	0	0	999	0	0	999	0
Surgery-2	Room 5	2-bed patient room	After	2	2013-11-05	0	0	0	0	0	0	999	0
Surgery-2	Room 5	2-bed patient room	After	6	2014-03-17	0	0	0	0	0	0	999	0
Surgery-2	Room 6	2-bed patient room	Before	0	2013-09-16	0	0	0	0	0	999	0	0
Surgery-2	Room 6	2-bed patient room	Before	-3 to -0.5	2013-09-02	0	0	0	0	0	0	0	0
Surgery-2	Room 6	2-bed patient room	Before	-9 to -8	2013-02-06	0	0	0	0	0	0	0	0
Surgery-2	Room 6	2-bed patient room	After	1	2013-10-10	999	999	0	0	0	0	999	999
Surgery-2	Room 6	2-bed patient room	After	2	2013-11-05	0	0	0	0	0	0	999	0
Surgery-2	Room 6	2-bed patient room	After	6	2014-03-17	0	0	0	0	0	0	999	0
Surgery-2	Room 7	2-bed patient room	Before	0	2013-09-16	0	0	0	0	0	999	0	0
Surgery-2	Room 7	2-bed patient room	Before	-3 to -0.5	2013-09-02	0	0	0	0	0	0	0	0
Surgery-2	Room 7	2-bed patient room	Before	-9 to -8	2013-02-06	0	0	0	0	0	0	0	0
Surgery-2	Room 7	2-bed patient room	After	1	2013-10-10	0	0	0	0	0	0	999	0
Surgery-2	Room 7	2-bed patient room	After	2	2013-11-05	0	0	0	0	0	0	999	0
Surgery-2	Room 7	2-bed patient room	After	6	2014-03-17	0	0	0	0	0	0	999	0
Surgery-2	Room 8	2-bed patient room	Before	0	2013-09-16	0	0	0	0	0	999	0	0
Surgery-2	Room 8	2-bed patient room	Before	-3 to -0.5	2013-09-02	0	0	0	0	0	0	0	0
Surgery-2	Room 8	2-bed patient room	Before	-9 to -8	2013-02-06	0	0	0	0	0	0	0	0
Surgery-2	Room 8	2-bed patient room	After	1	2013-10-10	1	1	0	0	0	0	999	1
Surgery-2	Room 8	2-bed patient room	After	2	2013-11-05	0	0	0	0	0	0	999	0
Surgery-2	Room 8	2-bed patient room	After	6	2014-03-17	0	0	0	0	0	0	999	0
Surgery-2	Room 9	2-bed patient room	Before	0	2013-09-16	0	0	0	0	0	999	0	999
Surgery-2	Room 9	2-bed patient room	Before	-3 to -0.5	2013-09-02	0	0	0	0	0	0	0	0
Surgery-2	Room 9	2-bed patient room	Before	-9 to -8	2013-02-06	0	0	0	0	0	0	0	0
Surgery-2	Room 9	2-bed patient room	After	1	2013-10-10	0	0	0	0	0	0	999	0
Surgery-2	Room 9	2-bed patient room	After	2	2013-11-05	0	0	0	0	0	0	999	0
Surgery-2	Room 9	2-bed patient room	After	6	2014-03-17	0	0	0	0	0	0	999	0
Surgery-2	Room 10	2-bed patient room	Before	0	2013-09-16	0	0	0	0	0	999	0	0
Surgery-2	Room 10	2-bed patient room	Before	-3 to -0.5	2013-09-02	0	0	0	0	0	0	0	0
Surgery-2	Room 10	2-bed patient room	Before	-9 to -8	2013-02-06	0	0	0	0	0	0	0	0
Surgery-2	Room 10	2-bed patient room	After	1	2013-10-10	0	0	0	0	0	0	999	0
Surgery-2	Room 10	2-bed patient room	After	2	2013-11-05	0	0	0	0	0	0	999	0
Surgery-2	Room 10	2-bed patient room	After	6	2014-03-17	0	0	0	0	0	0	999	0
Surgery-2	Room 11	Bathroom	Before	0	2013-09-16	0	0	0	0	0	999	0	0
Surgery-2	Room 11	Bathroom	Before	-3 to -0.5	2013-09-02	0	0	0	0	0	0	0	0
Surgery-2	Room 11	Bathroom	Before	-9 to -8	2013-02-06	0	0	0	0	0	0	0	0
Surgery-2	Room 11	Bathroom	After	1	2013-10-10	0	0	0	0	0	0	999	0
Surgery-2	Room 11	Bathroom	After	2	2013-11-05	0	0	0	0	0	0	999	0
Surgery-2	Room 11	Bathroom	After	6	2014-03-17	0	0	0	0	0	0	999	0
Surgery-2	Room 11A	Bathroom	Before	0	2013-09-16	0	0	0	0	0	999	0	0
Surgery-2	Room 11A	Bathroom	Before	-3 to -0.5	2013-09-02	0	0	0	0	0	0	0	0
Surgery-2	Room 11A	Bathroom	Before	-9 to -8	2013-02-06	0	0	0	0	0	0	0	0
Surgery-2	Room 11A	Bathroom	After	1	2013-10-10	0	0	0	0	0	0	999	0
Surgery-2	Room 11A	Bathroom	After	2	2013-11-05	0	0	0	0	0	0	999	0
Surgery-2	Room 11A	Bathroom	After	6	2014-03-17	0	0	0	0	0	0	999	0
Surgery-2	Room 11D	Bathroom	Before	0	2013-09-16	0	0	0	0	0	999	0	0
Surgery-2	Room 11D	Bathroom	Before	-3 to -0.5	2013-09-02	0	0	0	0	0	0	0	0
Surgery-2	Room 11D	Bathroom	Before	-9 to -8	2013-02-06	0	0	0	0	0	0	0	0
Surgery-2	Room 11D	Bathroom	After	1	2013-10-10	0	0	0	0	0	0	999	0
Surgery-2	Room 11D	Bathroom	After	2	2013-11-05	0	0	0	0	0	0	999	0
Surgery-2	Room 11D	Bathroom	After	6	2014-03-17	0	0	0	0	0	0	999	0
Surgery-2	Room 12	2-bed patient room	Before	0	2013-09-16	0	0	0	0	0	999	0	0
Surgery-2	Room 12	2-bed patient room	Before	-3 to -0.5	2013-09-02	0	0	0	0	0	0	0	0
Surgery-2	Room 12	2-bed patient room	Before	-9 to -8	2013-02-06	1	1	0	0	0	0	0	1
Surgery-2	Room 12	2-bed patient room	After	1	2013-10-10	0	0	0	0	0	0	999	0
Surgery-2	Room 12	2-bed patient room	After	2	2013-11-05	0	0	0	0	0	0	999	0
Surgery-2	Room 12	2-bed patient room	After	6	2014-03-17	0	0	0	0	0	0	999	0
Surgery-2	Room 13	Bathroom	Before	0	2013-09-16	0	0	0	0	0	999	0	0
Surgery-2	Room 13	Bathroom	Before	-3 to -0.5	2013-09-02	0	0	0	0	0	0	0	0
Surgery-2	Room 13	Bathroom	Before	-9 to -8	2013-02-06	0	0	0	0	0	0	0	0
Surgery-2	Room 13	Bathroom	After	1	2013-10-10	0	0	0	0	0	0	999	0
Surgery-2	Room 13	Bathroom	After	2	2013-11-05	0	0	0	0	0	0	999	0
Surgery-2	Room 13	Bathroom	After	6	2014-03-17	0	0	0	0	0	0	999	0
Surgery-2	Room 13A	Bathroom	Before	0	2013-09-16	0	0	0	0	0	999	0	0
Surgery-2	Room 13A	Bathroom	Before	-3 to -0.5	2013-09-02	0	0	0	0	0	0	0	0
Surgery-2	Room 13A	Bathroom	Before	-9 to -8	2013-02-06	0	0	0	0	0	0	0	0
Surgery-2	Room 13A	Bathroom	After	1	2013-10-10	0	0	0	0	0	0	999	0
Surgery-2	Room 13A	Bathroom	After	2	2013-11-05	0	0	0	0	0	0	999	0
Surgery-2	Room 13A	Bathroom	After	6	2014-03-17	0	0	0	0	0	0	999	0
Surgery-2	Room 13D	Bathroom	Before	0	2013-09-16	0	0	0	0	0	999	0	0
Surgery-2	Room 13D	Bathroom	Before	-3 to -0.5	2013-09-02	0	0	0	0	0	0	0	0
Surgery-2	Room 13D	Bathroom	Before	-9 to -8	2013-02-06	0	0	0	0	0	0	0	0
Surgery-2	Room 13D	Bathroom	After	1	2013-10-10	0	0	0	0	0	0	999	0
Surgery-2	Room 13D	Bathroom	After	2	2013-11-05	0	0	0	0	0	0	999	0
Surgery-2	Room 13D	Bathroom	After	6	2014-03-17	0	0	0	0	0	0	999	0
Surgery-2	Room 14	4-bed patient room	Before	0	2013-09-16	0	0	0	0	0	999	0	0
Surgery-2	Room 14	4-bed patient room	Before	-3 to -0.5	2013-09-02	0	0	0	0	0	0	0	0
Surgery-2	Room 14	4-bed patient room	Before	-9 to -8	2013-02-06	0	0	0	0	0	0	0	0
Surgery-2	Room 14	4-bed patient room	After	1	2013-10-10	0	0	0	0	0	0	999	0
Surgery-2	Room 14	4-bed patient room	After	2	2013-11-05	0	0	0	0	0	0	999	0
Surgery-2	Room 14	4-bed patient room	After	6	2014-03-17	0	0	0	0	0	0	999	0
Surgery-2	Room 15	4-bed patient room	Before	0	2013-09-16	0	0	0	0	0	999	0	0
Surgery-2	Room 15	4-bed patient room	Before	-3 to -0.5	2013-09-02	0	0	0	0	0	0	0	0
Surgery-2	Room 15	4-bed patient room	Before	-9 to -8	2013-02-06	0	0	0	0	0	0	0	0
Surgery-2	Room 15	4-bed patient room	After	1	2013-10-10	0	0	0	0	0	0	999	0
Surgery-2	Room 15	4-bed patient room	After	2	2013-11-05	0	0	0	0	0	0	999	0
Surgery-2	Room 15	4-bed patient room	After	6	2014-03-17	0	0	0	0	0	0	999	0
Surgery-2	Room 16	Bathroom	Before	0	2013-09-16	0	0	0	0	0	999	0	0
Surgery-2	Room 16	Bathroom	Before	-3 to -0.5	2013-09-02	0	0	0	0	0	0	0	0
Surgery-2	Room 16	Bathroom	Before	-9 to -8	2013-02-06	0	0	0	0	0	0	0	0
Surgery-2	Room 16	Bathroom	After	1	2013-10-10	0	0	0	0	0	0	999	0
Surgery-2	Room 16	Bathroom	After	2	2013-11-05	0	0	0	0	0	0	999	0
Surgery-2	Room 16	Bathroom	After	6	2014-03-17	0	0	0	0	0	0	999	0
Surgery-2	Room 17	Bathroom	Before	0	2013-09-16	0	0	0	0	0	999	0	999
Surgery-2	Room 17	Bathroom	Before	-3 to -0.5	2013-09-02	0	0	0	0	0	0	0	0
Surgery-2	Room 17	Bathroom	Before	-9 to -8	2013-02-06	0	0	0	0	0	0	0	0
Surgery-2	Room 17	Bathroom	After	1	2013-10-10	0	0	0	0	0	0	999	0
Surgery-2	Room 17	Bathroom	After	2	2013-11-05	0	0	0	0	0	0	999	0
Surgery-2	Room 17	Bathroom	After	6	2014-03-17	0	0	0	0	0	0	999	0
Surgery-2	Room 18	2-bed patient room	Before	0	2013-09-16	0	0	0	0	0	999	0	0
Surgery-2	Room 18	2-bed patient room	Before	-3 to -0.5	2013-09-02	0	0	0	0	0	0	0	0
Surgery-2	Room 18	2-bed patient room	Before	-9 to -8	2013-02-06	0	0	0	0	0	0	0	0
Surgery-2	Room 18	2-bed patient room	After	1	2013-10-10	0	0	0	0	0	0	999	0
Surgery-2	Room 18	2-bed patient room	After	2	2013-11-05	0	0	0	0	0	0	999	0
Surgery-2	Room 18	2-bed patient room	After	6	2014-03-17	0	0	0	0	0	0	999	0
Surgery-2	Room 19	Medication room	Before	0	2013-09-16	0	0	0	0	0	999	0	999
Surgery-2	Room 19	Medication room	Before	-3 to -0.5	2013-09-02	1	1	0	0	0	0	1	1
Surgery-2	Room 19	Medication room	Before	-9 to -8	2013-02-06	0	0	0	0	0	0	0	0
Surgery-2	Room 19	Medication room	After	1	2013-10-10	999	999	999	999	999	999	999	999
Surgery-2	Room 19	Medication room	After	2	2013-11-05	999	999	999	999	999	999	999	999
Surgery-2	Room 19	Medication room	After	6	2014-03-17	0	0	0	0	0	0	999	0
Surgery-2	Room 20	2-bed patient room	Before	0	2013-09-16	0	0	0	0	0	999	0	0
Surgery-2	Room 20	2-bed patient room	Before	-3 to -0.5	2013-09-02	0	0	0	0	0	0	0	0
Surgery-2	Room 20	2-bed patient room	Before	-9 to -8	2013-02-06	0	0	0	0	0	0	0	0
Surgery-2	Room 20	2-bed patient room	After	1	2013-10-10	0	0	0	0	0	0	999	0
Surgery-2	Room 20	2-bed patient room	After	2	2013-11-05	0	0	0	0	0	0	999	0
Surgery-2	Room 20	2-bed patient room	After	6	2014-03-17	0	0	0	0	0	0	999	0

## Sheet: Dirty utility rooms
S2 Table. All environmental culture data per sampling moment per room type. In the column Time Point, -9 to -8, sample was taken 8-9 months before the intervention; -3 to -0.5, sample was taken between 2 weeks and 3 months before the intervention; 0, sample was taken at the moment of the intervention; 1, sample was taken 1 month after the intervention; 2, sample was taken 2 months after the inter…
					Environmental Sampling Outcomes
Ward	Room	Before/After	Time Point	Date of Sampling	INNER	OUTER	1. Countertop	2. Wash basin	3. Faucet aerator	4. Siphon water	5. Drain
ICU-1	Dirty utility room 1	Before	-9 to -8	2013-01-09	1	0	0	0	0	1	0
ICU-1	Dirty utility room 1	Before	-3 to -0.5	2013-06-03	1	0	0	0	0	0	1
ICU-1	Dirty utility room 1	Before	0	2013-08-27	0		0	0	NA	0	1
ICU-1	Dirty utility room 1	After	1	2013-09-23	0	0	0	0	0	999	0
ICU-1	Dirty utility room 1	After	2	2013-10-22	0	0	0	0	0	999	0
ICU-1	Dirty utility room 1	After	6	2014-02-04	0	1	0	1	0	999	0
ICU-1	Dirty utility room 2	Before	-9 to -8	2013-01-09	0	0	0	0	0	0	0
ICU-1	Dirty utility room 2	Before	-3 to -0.5	2013-06-03	1	0	0	0	0	0	1
ICU-1	Dirty utility room 2	Before	0	2013-08-27	0		0	0	NA	0	0
ICU-1	Dirty utility room 2	After	1	2013-09-23	0	0	0	0	0	999	0
ICU-1	Dirty utility room 2	After	2	2013-10-22	0	0	0	0	0	999	0
ICU-1	Dirty utility room 2	After	6	2014-02-04	0	0	0	0	0	999	0
ICU-2	Dirty utility room 1	Before	-9 to -8	2013-01-16	0	0	0	0	0	0	0
ICU-2	Dirty utility room 1	Before	-3 to -0.5	2013-08-28	0	0	0	0	0	NA	0
ICU-2	Dirty utility room 1	Before	0	2013-09-23	0		0	0	NA	0	0
ICU-2	Dirty utility room 1	After	1	2013-10-21	0	0	0	0	0	999	0
ICU-2	Dirty utility room 1	After	2	2013-11-18	0	0	0	0	0	999	0
ICU-2	Dirty utility room 1	After	6	2014-05-28	1	1	0	1	0	999	1
ICU-2	Dirty utility room 1A	Before	-9 to -8	2013-01-16	0	0	0	0	0	0	0
ICU-2	Dirty utility room 1A	Before	-3 to -0.5	2013-08-28	0	0	0	0	NA	NA	0
ICU-2	Dirty utility room 1A	Before	0	2013-09-23	0		0	0	NA	0	0
ICU-2	Dirty utility room 1A	After	1	2013-10-21	0	0	0	0	0	999	0
ICU-2	Dirty utility room 1A	After	2	2013-11-18	0	0	0	0	0	999	0
ICU-2	Dirty utility room 1A	After	6	2014-05-28	1	0	0	0	0	999	1
ICU-2	Dirty utility room 2	Before	-9 to -8	2013-01-16	0	0	0	0	0	0	0
ICU-2	Dirty utility room 2	Before	-3 to -0.5	2013-08-28	1	0	0	0	0	NA	1
ICU-2	Dirty utility room 2	Before	0	2013-09-20	0		0	0	NA	0	1
ICU-2	Dirty utility room 2	After	1	2013-10-21	0	0	0	0	0	999	0
ICU-2	Dirty utility room 2	After	2	2013-11-18	1	0	0	0	0	999	1
ICU-2	Dirty utility room 2	After	6	2014-05-26	0	0	0	0	0	999	0
ICU-2	Dirty utility room 2A	Before	-9 to -8	2013-01-16	1	0	0	0	0	0	1
ICU-2	Dirty utility room 2A	Before	-3 to -0.5	2013-08-28	1	0	0	0	NA	NA	1
ICU-2	Dirty utility room 2A	Before	0	2013-09-20	0		0	0	NA	0	1
ICU-2	Dirty utility room 2A	After	1	2013-10-21	0	0	0	0	0	999	0
ICU-2	Dirty utility room 2A	After	2	2013-11-18	0	0	0	0	0	999	0
ICU-2	Dirty utility room 2A	After	6	2014-05-26	0	0	0	0	0	999	0
Gastroenterology and Hepatology	Dirty utility room 1	Before	-9 to -8	2013-01-08	0	0	0	0	0	0	0
Gastroenterology and Hepatology	Dirty utility room 1	Before	-3 to -0.5	2013-07-29	0	0	0	0	0	0	0
Gastroenterology and Hepatology	Dirty utility room 1	Before	0	2013-09-09	0		0	0	NA	0	0
Gastroenterology and Hepatology	Dirty utility room 1	After	1	2013-10-07	0	0	0	0	0	999	0
Gastroenterology and Hepatology	Dirty utility room 1	After	2	2013-11-04	0	0	0	0	0	999	0
Gastroenterology and Hepatology	Dirty utility room 1	After	6	2014-03-11	0	0	0	0	0	999	0
Surgery-1	Dirty utility room 1	Before	-9 to -8	2013-02-01	1	0	0	0	0	0	1
Surgery-1	Dirty utility room 1	Before	-3 to -0.5	2013-09-03	1	1	0	1	0	1	1
Surgery-1	Dirty utility room 1	Before	0	2013-09-16	0		0	0	NA	0	1
Surgery-1	Dirty utility room 1	After	1	2013-10-14	1	0	0	0	0	999	1
Surgery-1	Dirty utility room 1	After	2	2013-11-11	0	0	0	0	0	999	0
Surgery-1	Dirty utility room 1	After	6	2014-03-25	0	0	0	0	0	999	0
Surgery-1	Dirty utility room 1A	Before	-9 to -8	2013-02-01	0	0	0	0	0	0	0
Surgery-1	Dirty utility room 1A	Before	-3 to -0.5	2013-09-02	0	0	0	0	NA	0	0
Surgery-1	Dirty utility room 1A	Before	0	2013-09-16	0		0	NA	NA	0	0
Surgery-1	Dirty utility room 1A	After	1	2013-10-14	0	0	0	0	0	999	0
Surgery-1	Dirty utility room 1A	After	2	2013-11-11	0	0	0	0	0	999	0
Surgery-1	Dirty utility room 1A	After	6	2014-03-25	0	0	0	0	0	999	0
Surgery-2	Dirty utility room 1	Before	-9 to -8	2013-02-06	1	0	0	0	0	1	1
Surgery-2	Dirty utility room 1	Before	-3 to -0.5	2013-09-02	1	0	0	0	0	1	0
Surgery-2	Dirty utility room 1	Before	0	2013-09-16	0		0	0	NA	0	0
Surgery-2	Dirty utility room 1	After	1	2013-10-10	999	999	NA	NA	NA	999	NA
Surgery-2	Dirty utility room 1	After	2	2013-11-05	1	0	0	0	0	999	1
Surgery-2	Dirty utility room 1	After	6	2014-03-17	0	0	0	0	0	999	0
Pulmonology	Dirty utility room 1	Before	-9 to -8	2013-01-24	1	0	0	0	0	0	1
Pulmonology	Dirty utility room 1	Before	-3 to -0.5	2013-09-02	1	1	0	1	0	NA	1
Pulmonology	Dirty utility room 1	Before	0	2013-09-23	0		0	0	NA	0	0
Pulmonology	Dirty utility room 1	After	1	2013-10-21	1	0	0	0	0	999	1
Pulmonology	Dirty utility room 1	After	2	2013-11-18	1	1	0	1	0	999	1
Pulmonology	Dirty utility room 1	After	6	2014-03-27	1	0	0	0	0	999	1
Pulmonology	Dirty utility room 1A	Before	-9 to -8	2013-01-24	0	0	0	0	0	0	0
Pulmonology	Dirty utility room 1A	Before	-3 to -0.5	2013-09-02	1	1	0	1	NA	0	1
Pulmonology	Dirty utility room 1A	Before	0	2013-09-23	0		0	0	NA	0	0
Pulmonology	Dirty utility room 1A	After	1	2013-10-21	0	0	0	0	0	999	0
Pulmonology	Dirty utility room 1A	After	2	2013-11-18	1	0	0	0	NA	999	1
Pulmonology	Dirty utility room 1A	After	6	2014-03-27	0	0	0	0	0	999	0
